# Supplementary material for: Neural basis of somatosensory target detection independent of uncertainty, relevance, and reports
Source: eLife. 2019 Mar 29;8:e43410. doi: 10.7554/eLife.43410 (PMC6440741; doi:10.7554/eLife.43410)
Supplement: Figure 2—source data 1. — Participants were required to detect targets at ten linearly increasing intensity levels that were centred on their individual detection thresholds. The resulting psychometric functions are displayed in Figure 2. Runwise detection rates for each intensity level are reported for all participants. [file elife-43410-fig2-data1.xlsx]

## Sheet: Detection rates
Subject	Run	Int1	Int2	Int3	Int4	Int5	Int6	Int7	Int8	Int9	Int10
1	1	0	0.166667	0.25	0.357143	0.5625	0.857143	0.928571	1	0.8	1
1	2	0.25	0	0.1	0.5	0.625	0.928571	1	1	1	1
1	3	0.333333	0	0.2	0.444444	0.571429	0.75	0.666667	0.6	1
1	4	0	0	0.1	0.461538	0.875	1	0.857143	0.9	0.833333	1
2	1	0	0	0	0.428571	0.8	1	1	0.9	1	1
2	2	0	0	0.3	0.846154	1	1	1	1	0.833333	1
2	3	0	0	0.125	0.461538	0.6875	0.866667	0.923077	0.9	1	1
2	4	0	0	0.125	0.428571	0.733333	0.875	0.916667	1	1	1
3	1	0	0	0	0.0714286	0.461538	0.733333	0.923077	0.8	1	1
3	2	0	0	0	0.0769231	0.3125	0.375	0.857143	1	0.833333	0.75
3	3	0	0	0	0.0769231	0.142857	0.5625	0.5	0.8	0.833333	1
3	4	0	0	0.1	0	0	0.125	0.307692	0.5	0.833333	1
4	1	0	0	0	0	0.6	0.571429	0.846154	1	1	1
4	2	0.25	0	0	0.214286	0.8125	1	1	1	1	1
4	3	0	0	0	0.0714286	0.866667	0.9375	1	1	1	1
4	4	0	0	0.111111	0.428571	0.625	1	1	0.9	1	1
5	1	0	0.333333	0.111111	0.0769231	0.875	0.875	0.928571	1	1	1
5	2	0	0	0	0	0.466667	0.875	1	1	1	1
5	3	0	0	0	0.230769	0.6875	0.9375	0.923077	0.9	1	1
5	4	0	0	0	0.428571	0.666667	0.875	1	1	1	1
6	1	0	0	0	0.583333	0.571429	1	0.928571	1	1	1
6	2	0	0	0.555556	0.785714	0.8125	1	1	1	1	1
6	3	0	0	0.222222	0.642857	0.8125	0.9375	0.928571	1	1	1
6	4	0	0	0.3	0.642857	0.875	0.9375	0.785714	1	1	1
7	1	0	0.166667	0.125	0.636364	0.8	1	1	1	1	1
7	2	0.25	0	0.111111	0.384615	0.636364	1	0.928571	1	1	1
7	3	0	0	0.3	0.307692	0.428571	0.923077	0.928571	1	1	1
7	4	0	0.166667	0	0.416667	0.266667	0.75	0.923077	1	1	1
8	1	0	0	0	0.0909091	0.133333	0.625	0.923077	0.888889	1	1
8	2	0	0	0.111111	0.142857	0.25	0.5625	1	1	1	1
8	3	0	0	0	0.0769231	0.333333	0.75	0.857143	0.888889	1	1
8	4	0	0	0.1	0.214286	0.75	0.875	1	1	1	1
9	1	0	0	0.111111	0	0.3125	0.6875	1	1	1	1
9	2	0	0	0	0.0714286	0.4375	0.733333	1	1	1	1
9	3	0.25	0	0	0	0.3125	0.5625	0.928571	1	1	1
9	4	0	0	0	0	0.3125	0.5625	0.785714	1	1	1
10	1	0	0	0	0.0769231	0.153846	0.533333	1	1	1	1
10	2	0	0	0	0.0714286	0.0625	0.3125	0.785714	1	1	1
10	3	0	0	0	0	0	0.0666667	0.5	0.8	0.833333	1
10	4	0	0	0.166667	0	0.166667	0.307692	0.928571	0.9	1	1
11	1	0	0	0.1	0	0.0714286	0.3125	0.615385	0.8	1	1
11	2	0.333333	0	0.222222	0	0.0625	0.0666667	0.307692	0.4	1	1
11	3	0	0.166667	0	0	0.125	0.266667	0.307692	0.9	1	0.75
11	4	0	0	0	0	0.153846	0.0909091	0.5	0.888889	1	1
12	1	0	0	0.3	0.357143	0.916667	0.75	0.928571	1	1	1
12	2	0.25	0	0	0.357143	0.8	0.714286	1	0.9	1	1
12	3	0	0	0.2	0.285714	0.6875	0.875	1	0.8	1	1
12	4	0	0	0.2	0.333333	0.625	0.666667	0.846154	1	1	1
13	1	0	0	0.2	0.214286	0.416667	0.714286	0.714286	0.875	1	1
13	2	0.25	0.2	0.2	0.285714	0.0833333	0.733333	0.857143	0.9	1	1
13	3	0.5	0	0.222222	0.307692	0.428571	0.714286	1	1	1	1
13	4	0.25	0.166667	0.111111	0.357143	0.333333	0.714286	0.785714	0.666667	1	1
14	1	0	0	0.222222	0.0769231	0.214286	0.8	0.846154	0.8	0.833333	1
14	2	0	0	0.1	0	0	0.375	0.636364	1	1	1
14	3	0	0	0	0	0.0666667	0.0714286	0.5	0.666667	0.666667	0.75
14	4	0	0	0	0.0769231	0	0.333333	0.2	0.888889	1	1
15	1	0	0	0.1	0.615385	0.6875	0.8	1	1	1	1
15	2	0	0	0.222222	0.428571	0.4375	0.875	1	1	1	1
15	3	0	0.166667	0.2	0.142857	0.4375	0.933333	1	0.9	1	1
15	4	0	0.166667	0.111111	0.357143	0.6875	0.875	0.857143	1	1	1
16	1	0	0	0	0.181818	0.461538	0.769231	0.9	1	1	1
16	2	0	0	0	0	0.0625	0.8	0.923077	1	1	1
16	3	0	0.166667	0.1	0	0.214286	0.733333	1	1	1	1
16	4	0	0	0.111111	0.0714286	0.125	0.785714	0.785714	1	1	1
17	1	0	0	0	0	0.357143	0.571429	0.928571	0.9	1	1
17	2	0	0	0	0.0714286	0.2	0.625	1	1	1	1
17	3	0	0	0	0	0.466667	0.9375	1	0.9	1	0.75
17	4	0	0	0	0	0.875	0.9375	1	1	1	1
18	1	0	0.333333	0	0.272727	0.142857	0.875	0.714286	1	1	1
18	2	0.25	0.166667	0.222222	0.333333	0.2	0.733333	0.846154	0.777778	0.666667	0.666667
18	3	0	0	0.6	0.769231	1	0.866667	0.857143	0.9	1	1
18	4	0	0	0.8	0.571429	0.75	0.875	1	1	1	1
19	1	0	0.166667	0.25	0.0833333	0.4	1	1	1	1	1
19	2	0.25	0	0	0.0833333	0.538462	0.909091	1	1	1	1
19	3	0	0.2	0.2	0	0.25	0.9375	0.916667	1	1	1
19	4	0	0.2	0.166667	0.166667	0.25	0.461538	0.6	1	0.666667	1
20	1	0	0	0.2	0	0.25	0.375	0.571429	0.9	0.666667	1
20	2	0	0.333333	0.2	0.142857	0.5625	0.625	0.857143	0.8	1	1
20	3	0	0.166667	0	0.214286	0.4375	0.25	0.642857	1	1	1
20	4	0	0.166667	0.2	0	0.125	0.4375	0.571429	0.9	0.833333	1
21	1	0	0	0	0	0.266667	0.75	0.857143	1	1	1
21	2	0	0	0.1	0	0.1875	0.625	0.928571	1	1	1
21	3	0	0	0	0	0.1875	0.6875	0.857143	0.8	1	1
21	4	0	0	0.1	0	0	0.4375	0.428571	1	0.833333	1
22	1	0	0	0	0.0714286	0.6	0.9375	1	0.9	0.833333	0.75
22	2	0.25	0	0.3	0.142857	0.5	0.375	0.785714	0.9	1	1
22	3	0	0.4	0.2	0	0.1875	0.5625	0.642857	0.9	1	1
22	4	0	0.166667	0	0.0769231	0.125	0.533333	0.714286	1	0.833333	0.75
23	1	0	0	0	0	0.1875	0.6	0.666667	0.7	1	1
23	2	0	0.2	0.1	0.142857	0.142857	0.181818	0.5	0.571429	1	1
23	3	0	0	0.111111	0	0.266667	0.333333	0.583333	0.666667	0.666667	0.75
23	4	0	0	0.2	0.142857	0.2	0.466667	0.416667	0.3	0.666667	1
24	1	0.5	0.166667	0	0.166667	0.5625	0.875	1	1	0.833333	1
24	2	0	0	0.2	0.0714286	0.375	0.733333	0.846154	1	1	1
24	3	0	0	0.1	0.142857	0.5	0.6875	0.928571	0.8	1	1
24	4	0.25	0	0	0.153846	0.375	0.8125	0.928571	1	1	1
25	1	0.25	0.166667	0.166667	0.25	0.733333	0.8	1	0.9	1	1
25	2	0.25	0	0	0.214286	0.2	0.333333	0.642857	1	0.833333	1
25	3	0	0	0.1	0	0.125	0.5625	0.785714	0.9	0.833333	1
25	4	0	0.166667	0.1	0.0714286	0.133333	0.5	0.692308	0.7	0.666667	1
26	1	0	0.333333	0.111111	0.5	0.375	0.875	1	1	1	1
26	2	0	0	0.2	0.142857	0.3125	0.6875	0.857143	1	1	1
26	3	0	0	0	0.0714286	0.5625	0.75	0.692308	0.9	0.833333	1
26	4	0	0	0.2	0.142857	0.5	0.8125	0.928571	0.9	1	1
27	1	0	0	0.1	0.153846	0.3	0.5	0.666667	0.875	0.833333	0.5
27	2	0	0	0.375	0.153846	0.214286	0.615385	0.615385	0.6	1	1
27	3	0.25	0	0.2	0.0714286	0.266667	0.866667	0.785714	1	1	1
27	4	0	0	0	0	0.125	0.3125	0.642857	0.8	1	1
