# Supplementary material for: Neural basis of somatosensory target detection independent of uncertainty, relevance, and reports
Source: eLife. 2019 Mar 29;8:e43410. doi: 10.7554/eLife.43410 (PMC6440741; doi:10.7554/eLife.43410)
Supplement: Figure 3—source data 1. — Beta estimates of the winning models’ experimental regressors were extracted from individual BMS peak voxels. To obtain stimulus response profiles for regions well explained by the intensity, detection probability, or detection models, beta estimates for each intensity level were extracted from 4 mm spheres centred on these peaks. Resulting beta distributions and stimulus response profiles are displayed in Figure 3B. Beta estimates for experimental regressors and for all intensity levels are provided for each region of interest, participant, and run. [file elife-43410-fig3-data1.xlsx]

## Sheet: R SIa
Subject	Run	ExpReg	Int1	Int2	Int3	Int4	Int5	Int6	Int7	Int8	Int9	Int10
1	1	0.268339	-1.39924	-1.94096	-1.53399	-0.270407	0.254091	-0.985335	0.0334719	-0.377229	1.30318	0.359814
1	2	0.219676	1.50659	-1.99046	-0.0603639	1.5548	0.95532	1.23917	0.616545	0.356558	1.63305	0.883774
1	3	-0.17223	1.47589	-0.17392	2.12885	0.310226	-0.298545	0.888744	1.55723	0.0495991	-1.29572	-7.79081e-13
1	4	0.325484	-2.87961	0.0278069	-1.10374	-1.94189	-0.961469	0.530467	-0.832342	1.27785	0.38538	-0.959004
2	1	-0.191066	-0.00373431	1.43002	-0.414371	-0.532833	0.0445912	-0.603248	-1.12466	-1.29689	0.560188	0.73281
2	2	-0.00262523	-2.50074	-0.875104	-0.771431	-1.32055	-1.2164	-1.64513	-0.419274	-0.837828	-2.61401	-1.50727
2	3	0.523251	-3.36043	-5.1651	0.229721	-1.00512	-1.67495	-1.12291	-1.46073	-0.733684	-0.123287	0.680836
2	4	-0.40446	2.45811	1.15111	0.101551	2.7703	1.15778	0.575477	-1.29417	1.45871	-0.939181	-0.705084
3	1	0.156539	1.7708	0.994226	0.0287196	1.08599	0.369077	0.603462	1.20376	0.807898	0.978113	1.49852
3	2	0.0922551	-0.0352818	0.463274	1.3215	0.760611	0.80826	-0.0265246	0.819627	1.43194	2.08531	-0.219117
3	3	0.0630514	0.856608	-0.814589	0.705875	0.181934	1.07394	-0.221503	0.979607	0.837405	0.337715	-0.759722
3	4	-0.0589371	2.11262	0.818156	0.0813701	1.07325	0.92353	0.46775	1.07965	0.682557	1.15314	1.31218
4	1	-0.0576026	1.4186	1.05666	0.876528	1.66654	1.19979	0.229694	0.366243	1.19486	0.0954729	0.488791
4	2	0.212493	0.921304	0.495546	-0.509356	0.155564	0.170786	0.988904	1.10523	1.6031	0.968696	1.78325
4	3	-0.0213002	0.922077	0.556847	0.0365455	0.202799	0.878086	0.308358	0.0963335	0.194773	1.45897	-0.158455
4	4	0.309271	-2.39302	-1.49225	0.313424	0.43537	-0.109142	0.532317	-0.25422	1.51229	-0.00888813	2.05309
5	1	0.218424	-0.529647	-0.735659	-0.771034	-0.411044	0.399482	1.26127	0.433163	0.695936	2.43525	0.262285
5	2	0.325436	0.229031	-3.92577	-2.1511	-1.46336	0.754391	1.52454	0.567987	0.670145	-0.711279	1.61725
5	3	0.350591	-1.81198	0.873946	-0.161955	-0.43151	0.0367645	0.271727	1.56793	0.766874	0.996538	1.23408
5	4	0.0303082	1.31864	-1.68205	-2.54207	-1.56739	-0.735107	-0.510407	-1.2118	-2.36012	-0.580537	0.508857
6	1	0.223705	0.0289633	-0.113802	-0.00315025	0.685372	0.303326	0.589083	0.791011	0.492145	1.53745	2.08087
6	2	-0.139439	0.932255	0.690127	-0.0252238	0.0821809	0.0739246	0.722218	0.632325	0.202039	-0.439378	0.266148
6	3	0.101341	-0.406327	0.465854	0.688616	0.455733	0.747724	0.852093	0.654425	0.612929	1.01782	0.187661
6	4	0.181003	-1.13719	-0.104718	-0.524727	0.249114	-0.293626	0.554206	-0.234404	0.683521	0.144105	-0.513806
7	1	0.316749	-0.495958	-2.57913	-0.877819	-1.2274	-0.9717	0.135068	-0.326125	-0.515841	1.04309	2.01327
7	2	-0.0625475	-0.211237	-0.682682	-1.64971	-1.25004	-0.499263	-0.00233897	-0.937868	-0.396331	-0.564159	-1.39382
7	3	0.106241	-1.47942	0.339085	-1.101	-0.545041	-0.887459	-0.979369	-1.35336	-0.100881	0.532495	1.00317
7	4	0.0594406	-0.270358	-1.0783	-0.694163	-0.48774	0.0652789	-0.428328	-0.324085	-0.247357	-0.121969	-0.515869
8	1	0.434999	-1.54768	-3.33975	-1.55937	-2.24402	-0.886345	-0.929337	0.362311	-0.358617	-0.988022	0.663575
8	2	0.34306	-0.512906	-2.44277	-3.06709	-1.15133	-1.56266	-1.86335	-0.0458307	0.0890803	0.519018	-2.71615
8	3	0.560218	-0.411639	-2.81864	-2.2068	-2.77413	-1.77815	-0.806886	-2.08782	1.82729	0.773036	-1.28996
8	4	0.2881	-2.12726	-1.73422	0.517132	-0.740882	-0.692384	-1.14515	-1.63902	0.710789	0.331195	1.10001
9	1	0.69774	-4.37121	-3.4732	-2.57649	-1.46911	-2.02363	-0.858628	-0.256757	-0.483796	-1.2325	-0.431317
9	2	0.0155291	1.00647	-1.07701	-1.26961	0.923352	0.0713745	-0.780235	-0.382	-0.155976	-0.317709	0.772375
9	3	0.178138	-1.26027	-0.195722	0.307605	0.524735	-0.0727548	1.06282	0.095688	1.57347	-1.77845	-0.355819
9	4	0.159123	-3.00002	-3.23271	-2.24863	-0.572291	-1.53739	-1.31468	-1.29323	-1.25282	-1.12867	-3.52584
10	1	0.426159	-2.87393	-2.59175	-1.78411	-1.75272	0.627888	-0.714617	-1.36912	1.42205	-0.812216	-0.619771
10	2	-0.501134	-0.125778	0.659116	-2.28674	-1.85195	-2.29991	-3.0582	-1.91981	-1.68514	-3.40216	-3.73988
10	3	-0.264517	-1.57007	0.366519	-0.44577	-1.26315	-3.24663	-1.89487	-2.33152	-1.01402	-2.69176	-3.748
10	4	0.176631	-0.812734	-1.36068	-0.80256	-0.28327	-0.608507	0.23047	-0.414844	0.56543	-0.210756	-2.79804
11	1	-0.0848728	-1.64919	-0.641643	-1.26266	-1.25952	-0.284627	-1.35843	-1.90385	-1.93814	-1.9537	-0.645733
11	2	-0.255441	-0.447705	-1.01176	-2.78475	-1.27614	-1.53622	-1.42233	-1.82175	-3.55259	-2.61117	-3.29859
11	3	0.129434	-2.2587	-3.27603	-2.25553	-0.76008	-2.05038	-2.35723	-1.10856	-2.17099	-1.74153	-1.27494
11	4	-0.0339699	-0.842994	-0.680593	-0.410959	0.121155	-0.162344	0.690397	-0.834474	-0.286449	-0.265769	-0.810416
12	1	0.211098	0.0248491	0.0417899	1.07755	1.02365	-0.271187	0.647625	1.3202	1.57952	0.613902	0.213478
12	2	0.319344	0.143382	0.479728	-0.722726	1.18032	0.732738	1.68916	1.44123	2.43129	2.00322	1.32347
12	3	0.165845	-0.378564	-0.0574583	-0.196343	0.0190532	-0.68384	0.066488	0.120614	-0.104771	-0.8142	-0.510859
12	4	0.0669149	-0.565161	-0.669002	-0.116187	-0.73706	-0.709696	-0.0978659	-0.348056	-0.151873	0.146128	-0.0592807
13	1	0.184033	1.03956	-1.9199	-1.40687	-0.192192	-0.349165	0.341906	-0.686603	-1.57717	1.24569	0.512017
13	2	0.0879854	-3.1056	-0.281057	1.75109	-0.21623	1.08787	-0.0410307	-0.697042	1.66841	0.12358	0.213163
13	3	0.0997477	-3.28042	-2.08963	-1.43758	-0.888137	-0.0566871	-3.51222	-2.28424	-4.20904	-0.0960918	1.00004
13	4	-0.0141818	-1.54323	1.48141	0.668969	0.86659	2.94521	1.07248	0.892518	0.41709	1.77406	-0.777837
14	1	-0.0318313	-0.219217	-0.5984	0.644379	1.32417	-0.795083	0.524599	0.0497562	-0.517974	-0.715694	0.200501
14	2	0.228901	-1.49024	-0.34013	-0.744505	-1.69266	-0.179394	-0.5384	-0.987502	-1.15346	1.75151	-0.559859
14	3	0.0214422	-3.7628	-1.25342	-1.07693	-1.27584	-1.94927	-1.65463	-1.3478	-1.13674	-0.92063	-1.93104
14	4	-0.0802526	-0.189128	-0.15807	1.54298	-0.700779	0.288288	-0.026688	-1.92001	0.0208398	-0.132294	-0.138434
15	1	-0.0199505	1.43099	0.0988801	0.451809	-0.3519	-0.575218	-0.889411	0.35141	-0.30937	0.714715	-0.241581
15	2	-0.167775	1.20693	1.1827	0.651998	1.32457	0.163059	-0.124316	1.35887	-1.18632	-0.197536	0.737752
15	3	0.0107033	0.0282943	-0.546323	0.010112	0.128774	0.325109	1.22884	0.769344	0.541029	0.898029	-0.365807
15	4	0.0582742	0.177323	1.60962	1.0556	1.68842	0.0575196	0.259746	0.601491	1.79783	2.5346	1.44779
16	1	0.0468517	-0.754647	1.00095	-0.746186	0.616909	-0.485876	0.0450302	0.125772	0.503449	1.48606	-0.774153
16	2	0.118547	-1.29035	0.0138715	-0.770199	0.154071	-0.143501	-0.934975	-0.00144072	0.218923	0.367057	0.444532
16	3	0.359663	-1.46887	-1.14283	-0.519728	-0.706497	0.00899055	-0.934069	0.600722	0.0451914	0.11006	0.413204
16	4	0.0049091	-1.34637	-1.07953	-0.930591	-0.820887	-0.463845	-1.2227	-1.02199	-0.722228	-1.11616	-0.410259
17	1	0.0942884	-1.43719	0.823382	-0.0846719	-0.532703	0.275737	-0.636459	0.472504	-0.791611	0.867663	-0.353917
17	2	0.127156	-0.43159	0.313908	0.215299	-0.512203	-0.421014	0.192794	-0.349749	-0.468245	0.731792	-0.410479
17	3	0.0102787	2.48453	1.55156	-1.47139	0.791084	0.0318133	-0.465964	1.04831	1.16465	-0.141256	0.407461
17	4	0.136499	0.644461	-0.720279	0.371006	0.552254	-0.490019	0.789636	0.788682	0.38464	0.521912	0.700931
18	1	-0.0364184	0.0482139	-0.296491	-0.213422	0.524979	-0.103432	0.0256736	-0.546821	0.634918	-0.685786	-0.307288
18	2	0.285224	-1.22572	-0.90861	-0.394984	-1.14616	-1.39157	-0.175299	-0.633647	0.49253	0.01007	-0.0110665
18	3	0.173702	-0.763153	0.129898	-1.10703	-1.04794	-0.615087	-1.22283	-0.666846	-0.13316	-1.46733	1.17859
18	4	0.217787	-5.0617	-0.519619	0.706461	-0.949274	-0.844818	-0.178382	-0.859397	0.920128	0.999139	-0.118519
19	1	0.103195	0.109266	1.30542	-0.184305	1.65346	-0.295455	-1.08271	0.832539	0.0210297	0.671015	2.8245
19	2	0.191587	-1.44741	-2.02757	-0.967273	-1.26509	-0.622378	-2.27853	-1.41944	-0.116722	0.376024	0.114871
19	3	0.131983	-0.669473	-0.777243	-0.802935	0.00468858	-0.810041	0.479508	-1.91208	-0.357376	-1.05682	1.61468
19	4	-0.55408	1.62506	-0.237795	0.701135	0.526474	-0.993853	-0.993406	-1.20127	-2.21131	-0.743106	-0.734656
20	1	-0.0878595	1.18158	0.317627	-0.108052	0.3467	0.372297	0.390634	-0.243717	-0.513979	0.480982	0.72329
20	2	0.0596277	-0.93948	-1.06792	0.0340263	-0.573639	-0.489322	-0.371767	-1.32909	-0.961562	-0.486335	-0.0801757
20	3	0.183281	-0.753971	0.819343	-0.654196	-0.791145	-0.178125	0.385689	-0.097765	0.655759	0.769362	0.918347
20	4	0.115014	-2.60343	-0.116102	-1.99403	-0.74081	-1.38719	-0.781942	-0.582771	-0.0914627	0.504685	-1.68339
21	1	0.138841	-3.67789	-5.10592	-3.6299	-2.68088	-3.80601	-4.80417	-2.84279	-3.36665	-2.97868	-0.738306
21	2	0.216337	-1.87013	-3.22314	-1.91114	-2.02213	-2.42299	-1.74322	0.0122562	-1.44635	-1.57968	-0.77369
21	3	0.115251	-2.03005	-1.77797	-2.72717	-1.35535	-1.90165	-2.43301	0.286349	-1.04482	-0.521222	-0.477238
21	4	0.110447	-2.69689	2.62144	-2.22406	-0.950504	-1.42446	-0.566546	-1.91179	-0.225383	-1.11382	-0.313267
22	1	-0.0576973	-0.0818871	0.55963	0.644353	1.19755	-0.128087	0.509302	-0.0105779	0.737386	0.329787	-1.29472
22	2	0.0377512	0.136143	-0.241431	0.203069	-0.0940664	0.969554	0.586269	0.354304	-1.00689	3.34439	-1.24603
22	3	0.112326	-3.50379	-0.975524	-0.669546	-0.23483	-0.0400793	0.619258	-0.94747	-0.226323	0.374031	-0.458772
22	4	0.00778153	-0.828462	0.623491	-1.53328	1.07128	-0.322584	-0.230571	-0.0634108	-0.607934	-1.83267	0.266686
23	1	-0.147863	1.01671	-1.04096	0.804588	-0.0212846	0.147298	0.300839	0.351135	-0.313205	-0.161894	-0.392957
23	2	-0.0992408	0.337322	1.18799	0.314116	-0.0570059	0.17043	0.266399	-0.415817	0.809544	0.725099	0.096715
23	3	0.0741322	1.10064	0.198246	0.64446	0.248414	0.699355	0.324387	0.293204	0.634541	0.209149	1.7564
23	4	-0.0735567	-0.221673	1.08213	0.75965	0.580509	0.217644	0.512356	1.09665	-0.497842	0.350862	0.358355
24	1	0.180718	-0.585145	-0.198561	0.522189	-0.278746	-0.0309534	0.235131	0.584432	0.59779	0.275802	1.01457
24	2	-0.0669398	-1.95854	-0.142093	-0.298204	-0.767597	0.5501	-0.333869	-0.573445	-1.28915	-0.617366	-0.258979
24	3	0.189301	0.565446	-0.692336	-0.123911	-0.755736	-0.751883	-0.445667	-0.0554861	0.468685	-1.02333	-1.20262
24	4	-0.00448302	0.718452	-0.166973	0.214661	-0.328995	-0.843737	-0.0226497	0.866664	0.065381	0.115174	-0.298486
25	1	-0.167114	0.847351	-0.969828	0.352403	-0.902639	-0.49981	-0.297896	-0.148181	-0.7595	-0.679655	-0.717221
25	2	-0.125634	-0.444974	0.856439	-0.874938	-0.868306	-0.901107	-1.32673	0.035522	-1.51849	-0.555987	-1.78946
25	3	0.115659	-1.33629	-2.50359	-0.166134	-1.39285	-1.31194	-0.418924	-0.731094	-0.882616	-0.677385	-0.706206
25	4	-0.0385466	0.39313	-0.519318	-0.448241	0.0431478	-0.502191	-1.14516	0.526955	-0.74057	-0.594365	0.208646
26	1	-0.0428762	-0.765422	-1.6365	-0.823254	-0.0442238	-0.269796	-1.1564	-0.510488	-1.52376	-0.211288	-0.0447528
26	2	0.066474	-0.745989	-0.190051	0.717866	-0.574436	-0.906246	0.0229291	0.912397	-1.24413	-0.710686	0.477774
26	3	0.168809	0.821809	-0.000266919	-1.60305	-1.75447	0.241454	-1.01074	0.138139	-0.378554	1.57589	-1.34427
26	4	-0.0439783	-0.611526	0.395796	-1.05075	-1.08123	-2.53983	0.495213	-0.68908	-0.247766	-0.668649	-1.68635
27	1	0.305619	-3.73775	-2.77573	-0.805911	-1.60171	-0.341405	-0.684155	0.17692	-2.29773	0.00823021	-0.520963
27	2	-0.128786	-0.86769	0.0579003	-1.8492	-1.19838	-1.42285	-2.012	-0.704352	-3.16076	-0.631984	-1.94839
27	3	-0.161973	0.314421	-1.72	-1.14244	-0.762247	-0.83275	-1.1648	-0.637323	-1.82962	-2.58824	-0.82498
27	4	-0.201567	2.29161	0.865442	0.110573	-1.31586	-0.108053	-0.0247717	-0.66046	-0.650391	-0.674155	-0.402108

## Sheet: R SIIp
Subject	Run	ExpReg	Int1	Int2	Int3	Int4	Int5	Int6	Int7	Int8	Int9	Int10
1	1	0.584508	-0.330257	-0.174086	-2.02623	-0.388815	0.830565	0.171699	1.00182	2.13836	2.38487	2.72279
1	2	0.417976	-1.08583	0.621229	-2.08119	0.359855	3.70242	3.20403	1.46559	2.17951	-0.589005	1.39312
1	3	-0.0485914	0.662472	1.16486	2.17195	0.522754	-0.658147	0.0597557	-0.392296	-0.637295	3.09709	-1.59973e-12
1	4	0.665522	-1.66691	-3.55676	-1.88526	-4.49907	-1.18989	0.72402	-1.45926	1.74406	1.09332	-0.309175
2	1	0.0053518	0.379402	-0.371144	-0.993481	-0.392534	-0.768803	-1.67125	-0.51775	-1.06969	-0.321658	-1.63303
2	2	-0.366015	-1.16472	-1.33938	-0.731768	0.370759	0.0962569	-1.76684	-0.411734	-2.6833	-2.54065	-1.64305
2	3	0.0864364	-3.20607	-0.690426	-1.28764	-0.314464	-0.738426	-0.358913	-2.2186	-0.979857	1.17113	-0.552613
2	4	-0.236319	0.804157	1.44317	0.643215	1.06378	-0.107089	0.236942	-0.177307	0.0339107	-0.859182	-1.08881
3	1	0.0648104	0.222029	-0.0719977	0.290359	0.460686	-0.238304	-0.701972	-0.585279	-0.272902	1.23634	-1.21652
3	2	0.200243	0.992526	1.96084	0.977462	0.767248	1.93864	2.47801	2.0143	0.555107	2.87528	1.44014
3	3	-0.0457498	0.370187	-0.968591	-1.15748	2.45019	0.654468	0.0765316	1.42845	0.502034	0.111081	-0.647553
3	4	-0.460832	3.37895	1.50301	1.77292	1.13916	1.90575	-0.413185	0.295063	-1.57651	-0.386019	3.41817
4	1	0.386731	-0.832696	-3.00314	-3.16311	-1.82022	-2.90913	-2.83651	-1.07126	0.00769906	0.671303	-0.896516
4	2	0.334867	-2.09445	-0.499401	-0.0741031	0.169369	0.414737	-0.00743086	1.71804	1.2343	-0.189566	2.20393
4	3	0.263215	-1.37028	0.959545	-0.276988	-2.53342	0.561558	-1.21853	-0.430638	0.650664	-0.976008	2.82975
4	4	0.516673	-1.23751	-2.4901	0.885148	-2.16082	-1.12961	0.811294	2.1841	-0.889167	1.34416	0.627914
5	1	0.333011	0.531479	-1.31006	0.727041	0.548264	0.749879	1.30682	1.17439	1.72187	1.89017	2.05788
5	2	0.48266	-2.12877	0.290061	-1.62302	-1.33064	0.162165	-0.167311	-0.342523	1.2355	1.52185	3.94783
5	3	0.27063	-0.672407	2.33286	-0.813556	0.846272	1.49098	0.894521	1.63948	1.09484	1.27298	1.39906
5	4	0.379759	1.13845	-1.3356	-0.667935	-0.456628	0.117845	-0.0989644	1.08121	0.640374	1.1991	1.57081
6	1	0.244485	1.22034	-0.464571	-0.845826	0.356951	-0.121914	0.290991	0.14003	1.19504	1.78005	1.09615
6	2	0.0857801	-0.508673	-0.807789	-0.795414	-0.780037	0.515915	-0.143743	-0.401605	-0.49251	-0.276308	-0.272102
6	3	0.00121904	1.05331	0.165871	0.642236	0.437722	0.231466	-0.0581746	0.778666	0.730316	1.29434	0.850066
6	4	0.386566	-1.93806	-1.23513	-1.33826	0.808727	-0.703112	0.438326	0.344583	0.698126	1.54086	0.189842
7	1	0.329322	1.21081	-1.32001	-0.897362	0.152823	-0.965945	0.604738	-0.165018	0.553288	1.49696	1.65344
7	2	-0.174727	-0.189722	1.10218	-1.59308	-2.8832	-0.497637	-0.665756	-2.38108	-1.17114	0.0540323	-3.14464
7	3	-0.0727284	-2.06924	0.267791	-0.601723	-1.23044	-0.308853	0.0615838	-1.5789	-0.198861	-0.68724	-0.386904
7	4	0.639135	-1.8574	-2.01952	-0.978178	0.684719	0.420673	-0.182584	1.28295	0.52387	0.985976	0.0313328
8	1	0.48562	-1.45947	-1.65061	0.192578	-0.200475	0.56317	1.17047	0.85296	1.07928	-0.0559199	0.482683
8	2	0.202461	1.29487	-1.87333	-0.474542	0.203024	-0.886621	-0.529525	0.570406	0.204025	1.09324	-0.906318
8	3	0.200267	0.120919	-0.00515899	-0.241027	-0.874428	0.295538	0.136712	-0.132134	1.57606	0.698568	-0.0192448
8	4	0.468371	-0.98675	-1.06876	0.48222	-0.80661	0.0415749	-0.135578	1.01161	-0.120994	0.730509	2.43945
9	1	0.310926	-0.00477064	-0.786127	-0.625731	0.489146	0.122436	0.56109	0.742998	0.394457	0.49917	-0.0796925
9	2	0.501067	0.955914	-1.9064	1.44724	0.964605	1.03197	1.3113	1.4168	2.68791	3.89956	3.10722
9	3	0.0224815	1.56139	1.78262	3.63464	2.64022	1.52991	2.74208	2.35761	2.99862	2.91254	0.961259
9	4	0.266933	0.0896978	0.288206	0.895363	0.864371	0.867332	1.73749	1.7603	1.77147	2.20376	2.39811
10	1	0.300003	-1.16718	-2.01657	-0.546882	-0.358527	-1.40224	-0.571684	-1.14608	1.2207	-0.13122	0.697057
10	2	-0.117399	-0.151588	-0.163999	-1.655	-0.393193	-0.613311	-1.64239	-0.436188	-1.14668	-1.06636	-0.364728
10	3	0.131819	-2.35828	-2.10684	-0.183628	-0.283125	-0.930306	-0.168837	-0.607803	-0.212208	-0.0596438	-0.295256
10	4	0.299967	-0.0141659	-2.17402	-1.30022	0.0846869	-0.153793	0.333324	0.723602	0.370957	1.5295	-0.750623
11	1	0.178079	0.053942	-1.69856	-0.449371	0.793996	0.366028	-0.623321	0.664325	-0.493194	-0.409402	1.77527
11	2	0.0248657	1.26815	-1.98982	-0.990298	0.253032	-1.12293	-0.655506	-0.693474	-1.29071	0.605913	-1.02276
11	3	0.514205	-1.44379	-0.681541	-0.726936	-0.623662	-0.380999	-0.392295	0.448779	1.01836	-0.439592	2.00404
11	4	0.289689	-3.17922	0.379108	-0.226154	0.374623	-0.0674415	0.276081	0.133845	0.0464197	0.660944	0.645986
12	1	0.156267	-0.736102	-1.91512	-1.60929	1.5823	-1.3227	0.0690711	0.648208	0.166344	-2.1808	1.49833
12	2	0.134919	-0.573018	0.0294814	-0.832938	1.14835	-0.155119	0.743402	0.449739	0.297248	0.854585	1.22371
12	3	0.370439	-2.07226	-0.626373	-1.18668	-0.25234	-1.0574	0.577033	0.141654	0.523839	0.660958	1.01254
12	4	-0.0258962	-0.109919	-0.0797471	0.154141	-0.286574	0.522543	-0.084088	0.811353	0.518715	0.320459	0.560989
13	1	0.459255	1.36782	-2.21316	-2.6435	-0.735743	0.985767	0.283487	-0.404241	0.995354	0.911334	0.30124
13	2	0.0418545	-2.55416	0.469286	0.393162	-0.880328	0.872615	-0.433736	-1.09981	1.64461	-0.264516	-0.682991
13	3	0.42401	-3.29555	-1.88594	-1.50453	-0.887993	0.671134	-2.02203	-0.65621	-1.89141	0.364194	1.52883
13	4	0.407454	-2.40095	0.0771133	0.0962436	-1.36515	0.863735	0.963639	1.4428	0.141916	1.52063	0.400476
14	1	0.296913	-0.0512195	0.0105209	0.812163	0.9557	1.49459	1.37651	0.411767	1.83831	1.80433	1.70603
14	2	0.659601	-1.11185	-0.410259	-0.0023204	-0.949991	0.726481	0.684065	0.85874	0.911852	1.1825	2.60492
14	3	0.141713	-0.721134	-0.0301773	0.588418	0.765138	-0.391559	0.0152957	-0.0851441	1.29797	0.396254	1.09665
14	4	0.507603	-0.30893	0.346807	1.17077	-0.487478	0.307956	0.790325	1.62121	2.30466	3.18881	1.66018
15	1	0.345903	1.1228	0.758796	2.6342	1.51635	1.69976	2.13776	2.85236	2.07829	3.15621	3.76566
15	2	-0.205876	3.07498	2.81655	3.15485	4.26441	0.961076	2.16557	2.38117	2.33218	1.55979	3.94231
15	3	0.672684	1.82201	2.08243	0.805486	-0.46302	1.56127	1.87519	1.13063	3.40498	3.87544	4.72808
15	4	0.263015	0.601829	1.14684	1.71187	3.82896	2.05114	1.85329	2.41393	3.41744	3.57453	4.22091
16	1	0.485521	-2.81091	-0.540383	-1.80729	-1.1136	0.780234	1.09815	0.729184	-0.743765	2.67265	-0.816841
16	2	0.530953	-3.54073	-2.00392	-2.24379	-1.0224	-0.611898	-0.851684	0.108303	-0.8876	1.81419	-0.214457
16	3	0.861313	-0.563481	-6.03376	-3.4292	-2.89302	0.947219	-0.705303	2.09054	-1.04402	1.96468	-0.0445355
16	4	0.673199	-5.88466	-2.96818	-5.29059	-4.47238	-1.7927	-0.607012	-1.57806	-1.75541	-2.07382	-1.92957
17	1	0.078445	0.526296	0.468501	0.851533	0.0368754	0.939199	0.682235	0.391807	0.26217	-0.196512	1.87737
17	2	0.33556	-0.747922	0.982048	1.01468	0.771122	0.873809	1.30564	0.814882	2.15926	1.99965	2.75833
17	3	-0.0221781	1.83697	0.695821	-0.286108	0.977546	0.314057	0.549272	-0.0863704	0.133639	-0.278514	0.868869
17	4	-0.138797	1.36072	1.24105	2.1262	2.27847	1.61705	1.04481	1.37119	0.825776	0.665651	1.66014
18	1	0.175698	0.795218	0.211716	0.880518	0.662553	1.22156	1.57743	0.752216	1.89197	1.51516	1.08795
18	2	0.269646	0.989313	-0.0733574	-0.663185	0.91446	0.544563	0.933173	0.553101	0.789563	0.101653	1.60935
18	3	0.135197	1.11879	1.06692	1.261	0.676336	0.834101	0.69154	0.983266	1.36664	1.83677	3.52465
18	4	0.197224	0.82537	0.838843	0.916686	0.731783	0.86994	1.15358	1.28672	1.5228	-0.0976011	1.51245
19	1	0.216635	1.24082	-0.708215	-0.639829	2.02734	-1.126	0.44426	-0.2819	0.285966	2.14264	0.165487
19	2	0.691705	-2.54678	0.0331204	-1.12431	-0.543639	-1.62043	0.418726	0.00578779	0.699597	2.14352	3.17774
19	3	0.285273	-0.0552166	-2.4813	-1.62135	-0.296452	-0.695246	1.00805	-1.68322	0.340718	-0.0928921	-0.543669
19	4	-0.014234	2.63738	-3.41566	1.84055	0.221964	0.613326	-1.30385	-0.141653	0.781272	-0.424471	-0.0852388
20	1	-0.00750386	-0.475114	0.12896	-0.430465	-0.196571	-0.276666	-0.462219	-0.930394	-0.518328	0.8276	-0.463229
20	2	0.160907	-0.109827	-0.821742	0.165552	-0.638118	-0.32903	1.04514	-0.134502	-0.094099	0.237596	2.29207
20	3	0.210473	-0.999664	-0.653827	-0.850246	-0.624828	0.33195	0.43105	0.0283537	0.904451	0.352218	0.749006
20	4	0.135025	-0.990315	-0.248983	-2.66878	-0.736655	-0.605484	-0.260906	-0.763173	-0.00898068	-0.880733	-0.169534
21	1	0.205962	-1.90686	-2.61044	-2.22954	-1.79688	-2.06911	-1.48927	-0.580239	-1.01885	-1.761	-0.0483534
21	2	-0.00527444	1.70588	0.0795988	-1.44352	-0.637392	-1.57269	-0.717741	0.216291	0.683992	-1.33308	-0.64515
21	3	0.0734203	-0.46141	-0.237349	-0.661086	-0.0978224	-0.342246	-1.47213	0.619702	-0.362365	0.561634	0.140619
21	4	-0.15511	-0.646968	0.849825	-0.963776	-0.0993304	-0.988881	-0.613741	-1.29859	-0.951722	-2.22614	0.19068
22	1	0.0149217	1.08435	0.568931	-0.466103	0.561372	0.449164	1.71995	1.07177	0.548592	0.62316	-0.23886
22	2	0.200829	-1.50826	1.56719	-0.311599	1.26574	0.841582	0.038252	0.622119	1.62051	2.12783	0.314742
22	3	-0.413527	0.0372351	0.66279	-0.377229	0.452661	0.269767	-0.401324	-1.78274	-3.33767	0.0929193	-3.50505
22	4	-0.0113961	0.257858	0.338052	-0.492848	0.870506	-0.00472584	1.20196	-0.199763	0.129333	1.44657	-0.113049
23	1	-0.202173	0.739849	-0.447902	0.475758	-0.0166744	0.485328	-0.112751	-0.497007	-0.658435	-1.51211	-0.977232
23	2	-0.0736732	-0.210643	-0.332439	0.0303423	-0.308471	0.662152	-0.62071	-0.198685	0.14799	-1.42947	-0.160016
23	3	-0.106201	-0.313781	0.00614338	0.392402	0.3249	0.971968	0.0859356	-0.184509	-0.191264	-0.0688209	-0.487661
23	4	0.0423173	-1.51634	0.144268	-0.303223	0.0812712	-0.493391	-0.0376322	-0.296562	-0.648186	1.30399	-0.837648
24	1	-0.132768	3.9021	1.93099	1.1176	0.639579	1.52273	2.22731	0.647632	1.85994	0.517103	1.79547
24	2	-0.365392	1.98276	0.764405	0.569425	1.13503	-0.220722	1.56653	-0.27885	-0.500297	-0.113236	0.164289
24	3	-0.0342176	4.50793	1.19315	1.30397	1.47366	1.77627	1.23591	2.03922	1.95268	1.82894	1.13763
24	4	-0.0639795	2.78106	2.67805	2.05817	2.18451	1.2329	0.501055	2.31252	2.70668	2.65545	-0.511913
25	1	-0.223754	0.112031	-0.814346	0.242249	-1.01839	-0.375266	-0.352425	-0.965506	-0.230882	-0.816768	-3.02762
25	2	-0.462075	2.3361	1.36183	0.495483	0.0642048	0.721343	-1.05771	-0.566025	-0.74798	-0.161446	-0.999759
25	3	0.0958512	-2.31476	0.182581	1.24027	-1.5602	-0.509068	0.0935505	-0.731371	-0.437121	-0.291661	0.400923
25	4	-0.0323371	0.27316	0.239419	-1.07577	-0.573448	-0.233439	-1.58295	-0.539624	-0.662024	-0.092908	0.262756
26	1	0.339668	-1.95507	-0.627825	-0.533317	-0.214109	0.638698	-0.673345	-0.0133453	1.12966	1.37178	0.748058
26	2	-0.158157	0.716046	1.14041	0.806622	-0.138959	1.4037	-0.962238	0.54608	-1.59073	0.713471	0.105172
26	3	0.336017	1.19567	-1.35242	-2.22072	-1.85156	1.11665	-0.569124	1.71476	1.34363	0.769325	-0.182521
26	4	0.199047	-0.115698	1.1948	-0.159002	-0.0613951	-0.806607	1.2496	0.254816	2.2269	-0.512893	0.826382
27	1	0.65596	-8.1445	-4.5629	-4.45952	-5.39685	-4.89821	-1.91615	0.682776	-3.42968	0.0891232	-7.25276
27	2	0.853281	-2.73188	-2.81967	-4.76698	-2.7522	-3.47661	-3.32984	1.49877	-3.72361	2.17137	1.08849
27	3	-0.892088	1.7967	10.5146	3.91224	4.81267	4.15851	1.49906	2.06078	2.75996	-0.258361	3.74791
27	4	0.912524	-1.55776	-0.599997	1.30316	0.237256	-1.7877	3.29698	2.11879	5.92875	-0.0831647	3.95304

## Sheet: R SIIa
Subject	Run	ExpReg	Int1	Int2	Int3	Int4	Int5	Int6	Int7	Int8	Int9	Int10
1	1	0.416684	-0.942045	-0.190743	-1.71169	-0.239858	0.955923	0.231789	0.68927	0.945846	-0.156203	0.34662
1	2	0.340084	-0.226253	1.64488	-0.740643	0.672269	1.12483	2.61304	2.64393	0.926899	1.20445	-0.266356
1	3	-0.111654	1.62879	2.7131	-0.815383	0.673283	0.902187	1.12337	0.175438	-0.744467	2.26347	-4.48819e-13
1	4	0.657841	-2.53834	-4.20457	-1.70539	-5.05499	-2.21842	-0.159458	-1.69184	0.440266	-1.56512	-1.75828
2	1	0.0699865	-1.53883	-0.400135	-1.31503	-0.897178	-0.962304	-0.0617135	-1.90349	-0.561188	0.0560413	0.686283
2	2	0.0641907	-0.54447	0.133068	0.376046	0.757718	1.4964	0.279596	0.886549	0.209315	0.144423	1.43193
2	3	0.171351	-1.6178	-0.354045	-0.594529	0.825707	-1.25506	-0.581937	0.13985	-0.0155499	-0.64677	0.604785
2	4	0.100682	0.27455	-0.726583	0.0811601	1.46554	0.131728	1.14689	0.69183	2.21136	1.01305	0.214321
3	1	0.295441	-0.179539	0.268664	0.135825	-0.249925	-0.420511	0.74025	0.522233	-0.28831	0.196256	2.53129
3	2	0.0738738	0.284846	0.346617	1.73785	-0.31332	-0.116132	-0.298587	-0.21487	0.527503	0.781951	0.110722
3	3	-0.0016945	2.51272	-0.889052	0.365777	-0.124669	0.399102	-0.928114	0.822524	-0.644214	-0.216227	-0.179423
3	4	0.172429	-1.72834	-0.18015	0.169782	0.269444	0.305241	1.52309	1.05068	0.76545	1.79002	1.80563
4	1	0.305697	-0.779099	-1.2662	-1.36478	0.216675	-1.32566	-0.599413	0.517033	0.605405	0.25281	0.0666392
4	2	0.0338919	0.544353	0.664459	-0.0147283	0.908069	0.857797	0.733796	1.03906	1.13867	0.818302	1.13263
4	3	0.468133	-2.20383	-1.07361	-0.499825	0.332435	0.719872	0.120479	1.22479	1.35869	2.28408	-0.207866
4	4	0.537852	-0.718574	-1.0851	1.8888	0.134255	-0.213454	1.2094	1.54247	2.13629	2.40602	3.51434
5	1	0.160623	0.584383	-0.759511	-0.279323	0.56449	0.147114	0.294395	-0.0127414	0.16213	0.24968	1.13862
5	2	0.140205	-0.0754796	-0.119573	-0.277088	-0.0147893	0.0335069	0.404173	-0.239747	0.157267	0.231071	0.455234
5	3	0.257859	-0.632612	0.890914	-0.165844	0.526423	0.601946	0.495685	0.366304	1.28006	1.0315	1.05547
5	4	0.181731	0.778554	0.331975	0.166731	0.119169	-0.267372	0.283355	0.624232	1.62507	0.44084	-0.258417
6	1	0.174875	0.932916	1.38714	-0.873102	0.985081	0.0496674	0.57512	0.6027	0.859365	1.30869	2.02058
6	2	0.192887	-1.47502	-0.362384	0.149084	-0.538549	0.756361	-0.337254	0.577427	0.517751	0.862298	-0.102555
6	3	0.199614	0.720629	-0.70278	0.801994	0.304056	0.0587767	0.850777	1.74154	0.0875173	1.23392	1.51905
6	4	0.391892	-2.47767	-1.17098	-0.841164	0.272934	-0.139793	0.15931	0.377717	-0.312704	0.945371	0.458883
7	1	0.217041	-0.00395621	-0.0577	-1.50877	-0.200361	-0.912581	-0.254599	-1.20527	1.20484	0.636236	0.18065
7	2	-0.369312	-0.711508	-0.0234668	-0.320304	-0.399939	-0.663916	-0.777275	-1.91224	-2.20245	-1.23349	-2.88757
7	3	-0.525786	-2.30762	0.814868	-0.14047	-0.134729	-1.02929	-1.25187	-2.37373	-0.857245	-1.05259	-2.51433
7	4	0.422591	-0.459596	-0.980003	1.01046	0.104118	0.0643219	0.813417	1.33954	0.662955	0.129023	-1.10216
8	1	0.18689	-0.881053	-1.16931	-0.160165	0.171268	0.146595	-0.592584	0.608808	0.894771	0.46651	0.884723
8	2	0.180054	-0.940838	-0.208948	0.854253	-0.918208	0.0807852	0.0611417	0.43796	0.220435	0.638147	1.05738
8	3	0.0315157	0.0843849	-0.0799188	-0.0884876	-1.26848	-0.98358	-0.464922	0.366587	-0.0968464	-0.820303	-1.10181
8	4	0.189768	-1.46665	0.750082	1.01797	0.23722	-0.388427	-0.0758173	-0.0647697	0.604596	0.728066	0.597389
9	1	0.307722	-0.934264	-0.926669	-0.68489	-0.0396265	0.181105	-0.223682	0.337652	0.16951	0.30242	0.0969406
9	2	0.221426	0.859976	-1.14012	0.220391	-0.333799	0.0023817	0.355137	0.481544	0.789128	2.21776	0.828138
9	3	0.17286	-0.184316	0.477854	0.944058	0.340452	0.520761	1.33346	1.30487	1.6605	1.27984	-0.0180188
9	4	0.244466	-0.0422106	0.121815	0.706605	0.832831	1.22518	0.648635	0.734527	1.33548	2.08756	1.19931
10	1	0.210049	-0.491173	-1.33267	-0.319391	-0.842443	-0.805246	-0.370218	-0.184351	0.244725	-0.472773	-0.851377
10	2	-0.203844	-0.172018	0.730594	-0.521385	-0.342959	-0.312583	-0.852851	-0.684241	0.34975	-1.15348	-2.64433
10	3	-0.0866466	-1.12176	0.300772	1.10659	-1.22489	-0.400449	0.133252	-0.589324	-0.0704497	-1.13203	-1.98201
10	4	0.142894	0.373275	-0.58914	0.768606	-0.230262	0.0766938	-0.30852	-0.369465	1.29837	0.126045	-0.629561
11	1	0.1749	0.248011	-1.06261	-0.869769	0.282689	0.153524	0.94475	0.4363	-0.267012	0.494967	0.823393
11	2	0.019024	1.98968	-1.73477	0.0951618	-0.075366	-0.264124	0.224062	-0.786972	-0.399757	0.426456	-1.41667
11	3	0.35033	-0.66165	-0.764264	0.437084	-0.758932	-0.306188	-1.05131	0.19693	-0.479805	-0.98233	2.6015
11	4	0.395913	-2.71657	-0.0156	-0.793949	-0.872464	0.491419	-0.0545406	0.244805	0.877927	1.16339	0.832009
12	1	0.302687	-1.62064	-6.43877	-2.30665	0.650806	-3.27448	-1.84468	0.149718	-1.48904	-4.40601	-2.52121
12	2	0.947849	-3.77797	-1.87993	-4.00145	-0.4269	-2.08603	-0.0856551	0.196315	-0.585781	2.67523	1.51666
12	3	0.68588	-6.9855	-6.13783	-6.34481	-3.05313	-4.51258	-3.88316	-4.15974	-4.58292	-3.17898	-3.24923
12	4	-0.0544556	-1.89842	-1.33029	-1.25319	-1.5984	-1.13077	-0.700014	-1.94359	0.0418131	-1.17019	1.548
13	1	0.368928	-0.0130469	-1.17157	-0.899515	-0.582847	1.47172	1.76339	0.928014	0.924734	2.10418	-0.277317
13	2	-0.320647	-1.154	1.07101	-0.0559706	0.63014	1.27131	0.653342	-0.27271	1.12124	-0.392408	-2.68574
13	3	0.145109	-1.77764	-1.00418	-0.0267476	-0.538386	0.558565	-1.44597	-1.60461	-2.48167	1.39581	0.984814
13	4	0.269906	-1.42539	1.45466	0.979221	1.03768	2.2597	1.22016	1.56045	1.89161	0.638186	1.07402
14	1	0.386922	-0.960474	-0.802033	-1.00486	0.367192	0.543469	0.774063	-0.47289	1.73319	1.65496	0.0915937
14	2	0.543129	-2.23752	-0.935205	-1.56172	-2.99435	-1.02738	-0.256895	-0.942379	-0.499775	-1.50532	2.25126
14	3	0.187154	-1.5137	-1.82221	0.202318	-0.26615	-0.918988	-1.58248	-1.15334	-0.0367106	0.464527	-0.0910193
14	4	0.22051	-0.135894	-0.509661	1.24338	-0.690012	0.824704	0.591672	1.2725	0.320512	2.49572	1.79985
15	1	0.210478	-1.82545	-0.435007	-0.151902	-0.761137	-1.53388	-0.51742	1.79036	0.95611	-2.65829	-0.392644
15	2	-0.815275	2.66581	-0.296886	1.09677	-0.489727	-1.9809	-0.647553	-0.88384	-1.60044	-4.92801	-5.43927
15	3	-0.171777	2.13726	0.311344	-0.880107	-2.72478	0.0283161	0.367599	-1.04896	0.628903	-1.34906	-2.6433
15	4	0.138899	-1.20311	1.60524	-1.87844	1.25284	-0.0438264	-0.120168	0.486553	3.91691	-0.288435	0.387722
16	1	0.480032	-2.254	0.37743	-2.42438	-0.839856	-0.83271	1.61216	1.38296	0.504089	1.70227	-0.575042
16	2	0.251013	-1.993	0.224664	0.119002	0.799969	1.13664	0.129776	0.95687	0.456045	1.45349	-0.147218
16	3	0.412586	-0.20617	-4.09012	-1.72778	-0.569322	0.016105	-0.959714	1.34972	-1.56135	-0.363408	1.45999
16	4	0.268262	-4.2525	-1.26924	-2.63003	-0.183284	-0.82389	-0.639967	-1.35222	-1.31315	0.271959	-0.879998
17	1	0.150159	-2.33612	0.030421	-1.79994	-0.803565	-0.187603	-0.266322	0.0488094	-0.766815	0.12658	-1.04842
17	2	0.152253	-1.43123	-1.12414	-0.335497	-0.854947	-1.33084	-0.76425	-1.1039	-0.487003	-1.42423	0.745945
17	3	0.371322	-1.60853	-1.93407	-2.46939	-1.14421	-1.89055	0.868772	-0.0430665	-0.249028	1.02539	0.016592
17	4	0.216817	-0.487522	-1.02752	-0.249192	-0.141699	-0.49939	0.797064	0.410378	1.29277	1.1911	-0.0109098
18	1	0.0923505	-2.38253	-0.185471	1.36785	0.319778	-1.93573	-0.556476	0.520715	-0.625267	0.129262	1.08925
18	2	0.210407	0.458814	-0.983146	-1.07031	0.0976425	-0.925123	-0.0705291	0.305186	1.14421	-0.509591	-0.202283
18	3	0.566983	-0.88334	0.793555	-0.240614	-1.45005	0.879724	-0.263453	0.0132006	1.37975	0.930859	6.34477
18	4	0.00188194	-0.399899	1.23559	1.86624	-0.183026	0.304784	0.684881	1.26538	1.17323	-2.08608	0.194746
19	1	0.114877	-0.126151	-1.40144	-0.505921	1.18007	-0.214685	-0.587125	0.591952	-0.0699156	1.41185	2.8053
19	2	0.364473	-0.922181	-0.81408	-1.36943	-1.27226	-1.5642	0.935013	0.234139	-0.275561	0.895944	3.33525
19	3	0.390815	0.256259	-0.859439	-1.56324	-0.0293749	-0.787573	1.05316	0.492195	-0.210931	-0.0483883	1.37649
19	4	0.0344715	-0.288871	-2.02163	-0.239561	-0.90333	0.744538	-1.48707	-0.117577	-0.856185	0.668368	-1.05374
20	1	0.151584	1.21912	0.713675	0.487899	0.0488365	0.77751	0.865547	0.495935	0.232196	2.53023	1.28014
20	2	0.186852	0.856689	0.240509	-0.091145	1.32157	0.70813	-0.491262	0.87343	0.77067	1.29755	1.05906
20	3	-0.0605609	-0.796547	0.779987	0.0213705	-0.111644	0.611058	0.649268	0.979293	-1.14275	1.18271	1.25477
20	4	-0.153324	-0.541381	-0.0922776	-0.667402	-0.376537	-0.116205	-1.08879	0.477134	-0.981688	-1.48152	-0.554647
21	1	0.511337	-3.90132	-2.87338	-3.43785	-2.11491	-3.37169	-2.20141	0.0683139	-1.61135	1.14594	0.967963
21	2	0.223134	-3.28067	-1.06862	-4.54819	-3.177	-1.61487	-3.07588	-1.45825	-1.94008	-2.4955	0.242319
21	3	0.241625	-1.33467	-0.927034	-1.49233	-2.15117	-2.35979	-1.37531	-0.0221187	0.138194	-0.140991	2.00394
21	4	0.0830996	-0.373802	0.426328	-2.43387	-1.07241	-1.72364	0.408649	-0.25599	-1.47968	0.75369	-0.325807
22	1	0.028491	-0.617581	0.361615	1.019	-0.0966313	-0.363422	0.616567	0.993383	0.753699	0.590794	-0.751103
22	2	-0.265772	-1.5753	2.90368	-0.14811	-0.55162	0.252866	-0.0428206	-0.943987	-0.820397	1.14129	-2.2158
22	3	-0.250161	-1.12367	-1.2825	0.168983	-0.611332	-1.06069	-0.738678	-1.04905	-0.68995	-1.38807	-3.67328
22	4	-0.0556302	0.836891	0.0468508	-0.336174	-0.59361	-0.175803	0.342198	-0.359297	-0.872586	3.43713	-0.00596217
23	1	-0.00214086	-0.88037	-1.99564	-0.483047	-0.636778	-0.309567	-1.14394	-0.605946	-0.720771	-0.537207	0.580623
23	2	0.294834	-0.53038	-0.198529	-0.13304	-1.6209	0.262545	-0.0936057	-0.122951	0.137046	0.94348	1.6466
23	3	-0.0502741	1.33027	0.653141	0.320005	-0.0547241	-0.982797	0.286976	-0.496128	0.843625	-1.04355	0.560192
23	4	0.19035	-1.26226	0.201855	0.320026	0.559877	-0.165763	0.425498	0.335757	0.104987	0.97854	1.76683
24	1	0.282159	1.2533	0.271553	0.975369	0.470919	0.808283	0.978506	1.02866	1.76583	0.52485	4.40532
24	2	-0.137857	0.835233	-1.93569	0.104106	0.632473	-1.07645	2.07688	-1.44024	-0.352049	1.65355	-2.28985
24	3	0.0630731	2.53944	0.723576	0.552827	-0.67789	1.12397	0.718599	1.47096	3.62051	-0.34531	0.0814048
24	4	0.153867	2.6646	2.31105	1.44696	2.08648	0.817739	1.06283	2.76959	2.87708	2.61119	1.22697
25	1	0.0841605	0.37972	-2.85852	-1.57745	-1.57403	-1.80824	-0.731495	-1.09449	-1.67379	-1.4371	0.0270597
25	2	-0.21299	2.20975	0.310954	-1.203	-1.6582	0.071448	-1.58214	-1.12715	-0.586241	-0.638297	-0.941229
25	3	0.567744	-3.29428	-2.79536	-0.833958	-1.99929	-0.986402	-0.31172	-0.940894	-0.11636	-0.612415	0.40008
25	4	-0.0185376	0.190936	-0.268659	-2.11393	-0.841925	-0.33199	-2.30767	-1.40671	-0.162041	-1.32029	-0.133045
26	1	0.215934	-1.2773	-1.08903	2.15368	-1.6401	-0.32765	-0.54076	-0.474581	0.96789	2.13931	0.267754
26	2	0.0100826	0.0145404	0.560025	-0.344959	1.17874	2.88626	0.433355	1.06555	-1.61341	1.79273	2.3919
26	3	0.293021	0.771661	-1.59919	-2.0689	0.126962	1.56421	1.54775	1.3027	0.0564655	1.59004	0.273485
26	4	0.229427	-0.544477	0.660312	0.797274	0.103781	0.0740105	1.30308	0.430794	1.58858	0.97388	1.21044
27	1	0.205918	-1.56958	-3.44265	1.15825	-2.40021	0.962272	1.37467	1.07672	-1.31398	-0.267566	-4.42454
27	2	0.573192	-0.613932	-1.55863	0.0898202	0.64371	-1.96876	-2.46509	2.38949	-1.22402	1.97085	5.41027
27	3	-0.712532	2.97276	6.12207	2.31838	3.10132	2.24222	0.159966	1.0922	1.24743	0.245085	1.91197
27	4	0.506139	1.1968	-1.66089	1.08972	-0.877336	-0.424291	2.57775	1.11726	3.5179	0.456011	1.0336

## Sheet: L SIIm
Subject	Run	ExpReg	Int1	Int2	Int3	Int4	Int5	Int6	Int7	Int8	Int9	Int10
1	1	0.377826	-0.666363	-0.145163	-1.86985	-1.58443	0.274634	-0.27671	-0.0317169	-0.0403125	0.573876	0.11057
1	2	0.262278	-2.06575	-0.107411	-2.03706	0.391728	1.33116	1.30469	-0.0252891	0.257574	-0.172507	-0.215574
1	3	-0.337682	0.692764	1.5716	0.549636	0.530873	0.28386	-0.659292	-0.069013	-1.11477	0.842127	-8.61447e-13
1	4	0.417506	-2.42901	-2.663	-0.905752	-3.47511	-1.60186	0.0763124	-1.53463	0.511922	0.111953	-2.41174
2	1	-0.0393578	0.661455	-0.0706243	-0.650233	-0.260498	0.0868003	-0.967635	-0.184144	-0.246701	0.111134	-0.736282
2	2	-0.307587	-0.790979	-0.695693	-0.367627	-0.667406	-0.210336	-0.759061	-0.765955	-1.59979	-1.61815	-1.4779
2	3	0.0517832	-1.33815	-1.83979	-0.767106	-1.03289	-1.15355	-0.62604	-1.37925	-1.84577	0.0436702	-3.31095
2	4	-0.276153	0.497789	-0.110687	-1.12412	-0.105736	0.133106	-1.41674	-1.14311	-0.59539	-1.17853	-1.37918
3	1	0.668192	-0.489317	-1.5764	-0.075993	-0.0583277	1.11175	2.20706	0.433099	2.11298	2.05908	2.89129
3	2	0.193466	1.08506	-0.231106	0.822403	2.42562	0.940431	1.58613	1.96146	0.856566	2.1664	1.45803
3	3	-0.2225	1.56301	-2.27088	-0.25408	0.619094	-0.335638	0.543558	0.499092	-0.946996	-1.14263	-4.91413
3	4	-0.113926	1.70379	1.84178	1.21944	1.81043	0.35302	0.306104	0.10639	0.240704	1.86839	1.38654
4	1	0.390572	0.209283	-0.364813	-1.2257	-0.137972	-2.28735	-0.368579	0.00681361	1.64407	1.28805	0.413442
4	2	0.247712	-0.702806	-0.31208	0.35035	-0.334133	0.117563	0.622756	0.807168	1.58486	-0.418894	1.34944
4	3	0.30032	-1.85121	-0.390353	-1.5559	-0.779131	-0.476553	-1.47374	-0.729068	-0.516939	1.36729	1.44553
4	4	0.356288	-0.498007	-2.78671	1.02048	-1.16423	-2.09252	0.113326	0.936408	-0.866333	0.481227	1.15936
5	1	0.353693	0.028314	-0.767172	0.23308	-0.178454	0.224777	0.115494	1.62637	0.632923	1.64361	1.36626
5	2	0.278482	-1.14583	0.0500738	-0.89541	-0.612982	0.568099	-0.38137	-0.089697	1.01232	1.83018	1.01453
5	3	0.354147	-1.60074	0.339161	-0.49315	1.02413	2.14664	2.59074	1.01874	1.27058	2.0192	1.54005
5	4	-0.0443958	0.0455624	2.16498	-0.00363613	-0.816005	-1.2548	0.639714	-0.486878	0.843176	-0.126609	-0.363346
6	1	0.107354	-0.740999	0.381076	-0.319755	-0.405519	0.0387734	-0.466653	0.160435	-1.05712	0.348013	0.352718
6	2	0.211103	-0.0476079	-1.00071	-0.703121	0.0508283	-0.304865	-0.015366	0.465996	1.16656	0.559667	0.761981
6	3	0.053313	0.34932	0.729125	1.05328	0.33759	1.01805	0.38477	1.00215	0.930564	0.88976	0.0785144
6	4	0.132956	-0.555598	0.395901	-0.0761793	0.0606193	0.63005	0.809952	0.976234	1.37103	0.116055	0.787952
7	1	0.190255	1.06893	0.0422397	-0.610171	-0.317789	0.26153	-0.0918216	-0.380712	0.535866	1.28933	0.964057
7	2	-0.0113949	-0.37738	0.0731453	-0.506746	-0.306353	-0.705778	-0.0297964	-0.0704595	-0.403779	0.847855	-0.97876
7	3	-0.159037	0.055488	0.805159	-0.22649	-0.228459	-0.0514215	-0.352111	-1.03424	0.501316	-0.565832	-0.608361
7	4	-0.076406	1.77889	-0.516544	0.322859	0.829328	0.387948	-0.0398127	-0.80562	-0.0674358	0.476102	-0.615396
8	1	0.0227014	0.248051	-0.381798	1.35487	0.403696	0.156622	0.387737	0.670441	0.205318	-0.485025	-0.86641
8	2	0.0877295	-0.374211	0.0235997	0.328387	0.347092	-0.167616	0.0157576	0.161195	-0.326746	0.79536	0.133661
8	3	-0.0591592	-0.196642	-0.461644	0.0793245	-0.584681	-0.133683	-0.55112	-0.696694	1.0128	-0.822574	-0.570551
8	4	0.14515	-0.826224	-0.406156	0.257401	0.463328	0.0105984	-0.297857	0.325491	-0.923657	0.506	2.1408
9	1	0.224	-0.245072	-0.492203	-0.601087	0.658994	0.980482	0.954999	0.540113	0.651331	-0.146516	1.44945
9	2	0.116283	1.45627	1.14659	1.37189	0.46278	0.448454	1.35838	0.887352	0.810666	0.833255	2.56677
9	3	0.0669033	0.340661	1.13946	0.650097	0.964483	0.547714	1.14439	0.754972	1.67385	0.785619	0.2544
9	4	0.0968781	0.29516	-0.156395	0.883753	1.11345	1.3959	0.764784	1.26549	1.19199	1.57191	1.66688
10	1	0.312819	-0.541327	0.334138	1.94855	2.80023	1.9826	1.28336	1.89174	3.93745	1.12964	2.68946
10	2	0.149009	0.563617	1.4139	2.75803	2.00564	2.88455	2.21226	2.97313	2.76183	3.50792	1.72633
10	3	0.182942	0.501607	0.00187942	1.63744	1.38482	1.87031	1.89407	1.81165	2.77796	1.53465	1.90095
10	4	0.483874	1.71472	-0.773237	0.348288	2.24567	1.92092	2.45938	2.08717	2.69509	4.37827	0.896296
11	1	0.328145	-0.0518702	-0.405844	0.209025	0.498409	0.00224175	1.32196	1.85435	1.89534	0.666171	2.42438
11	2	0.0712568	3.30806	-2.31209	-0.600419	-0.202432	-0.739943	0.359547	-0.198875	1.15684	0.31007	1.3456
11	3	0.223938	-0.0714073	-0.643732	-1.20127	-1.00883	-0.78807	0.657578	-0.557011	0.241202	0.904715	1.89175
11	4	0.437336	-2.19549	-0.706094	-1.73906	-0.588801	-0.062441	-0.416599	0.642377	0.219329	0.307452	0.892344
12	1	0.21341	0.462476	-0.776346	0.1527	0.654172	-1.14827	-0.18034	0.226193	-0.13086	0.508899	1.59745
12	2	0.577886	-2.00462	-0.531579	-0.373194	0.162602	-0.0931028	0.524468	0.95628	0.959525	1.50688	1.7414
12	3	0.0741434	0.668261	0.499073	0.958954	0.823135	0.510119	0.15038	-0.0708918	0.645491	0.742535	-0.462013
12	4	-0.0665162	1.71422	0.966684	0.730117	0.657798	1.24742	1.27177	1.04976	-0.997685	0.558968	1.62147
13	1	0.44255	-0.303876	-2.52712	-2.03578	-1.23254	-0.269318	0.0284343	-1.06065	1.81279	2.79357	0.427726
13	2	0.236933	-3.15257	-2.4055	-0.67022	-1.36108	-0.273565	0.2767	-0.403765	1.7107	-0.37643	-0.712868
13	3	0.330964	-2.65483	-1.14334	-1.9854	-0.566909	1.12114	-0.0792543	-0.550195	-0.789911	1.25019	2.03707
13	4	0.25622	-1.86012	1.55834	0.0577948	0.00180581	2.27064	1.11373	1.76715	1.21557	1.05977	4.04337
14	1	0.0599361	0.0485092	-0.613805	0.537447	0.774485	-0.283107	0.420784	-0.150859	0.663108	-0.127103	1.10827
14	2	0.339085	-1.7438	-0.712525	-0.0612635	-1.66484	-0.16229	-0.418907	-0.705728	0.582785	1.0014	0.690995
14	3	-0.0360102	0.394328	-0.452147	0.949182	0.240559	0.0473916	-0.158662	0.296363	0.73993	0.587393	1.0785
14	4	0.191348	-0.166891	0.209132	0.818641	0.13123	-0.14799	0.862722	0.40908	1.7609	0.599566	1.00484
15	1	-0.0207134	1.39187	-0.649377	0.451318	0.865658	-0.141407	-0.111837	0.626643	0.9702	-0.278902	-0.0740894
15	2	-0.253876	1.27487	-0.00306246	-0.438393	0.600805	-0.420079	-0.881818	0.473357	-0.872375	-1.22579	-0.890813
15	3	0.100361	-0.188478	0.0644837	-0.150606	-1.09434	0.0549885	0.223916	0.405097	0.385138	1.34131	0.245753
15	4	0.0845305	0.855614	1.13518	-0.902631	1.46307	1.62416	0.87158	0.402249	1.70808	1.64071	0.166286
16	1	0.228887	-0.781795	-0.58754	-1.58992	0.182541	0.0822873	-0.474647	0.0971675	-0.369358	1.6728	-1.98514
16	2	0.391682	-1.91171	-1.53086	-2.03188	-0.820287	-0.469394	-0.426099	0.44205	-0.333401	1.31771	0.444451
16	3	0.642242	0.110701	-2.20811	-1.68418	-2.12025	1.0154	0.253239	1.61261	0.929227	2.65224	2.09586
16	4	0.477829	-3.41427	-1.62159	-2.39749	-1.73614	-0.0644692	0.967625	0.527009	-0.0678543	0.500067	0.79207
17	1	0.0685944	0.0325958	-0.750343	0.110644	-0.0698069	0.18753	-0.0896041	0.328438	-0.776329	-0.0243732	-0.44888
17	2	0.1558	-0.60123	0.155677	0.404217	0.105048	0.409356	1.18079	0.332746	0.744166	0.237405	0.0969508
17	3	0.135692	0.921478	0.0953218	-0.182286	0.186621	-0.177264	-0.0821125	0.355088	0.959674	-0.72424	1.02702
17	4	0.219022	0.828252	-0.420524	0.0171234	1.75671	1.11939	2.00656	0.958336	1.99365	1.00852	1.79658
18	1	-0.0194429	-0.0118451	-1.25858	-0.327184	-1.17431	-1.06088	-0.66989	-0.890807	-0.451992	-0.921679	-1.28138
18	2	0.256396	-0.274894	-2.76096	-2.3465	-2.25108	-1.63182	-0.972517	0.347167	-0.950133	-1.67992	0.306951
18	3	0.205552	-0.767909	-0.928954	-2.43486	-1.56393	-0.0692718	-0.342479	-0.786492	-0.569714	-2.07026	1.90872
18	4	0.0787561	-1.13622	0.181758	-0.171224	-0.94655	-0.660822	0.238311	-0.969407	0.801551	-1.18738	-0.955598
19	1	0.290934	1.8027	-2.04692	-1.78445	0.44529	-1.94244	-0.0533495	-0.336777	-0.885005	2.52468	2.56199
19	2	0.827489	-2.8889	-1.85347	-1.42373	-1.13844	-3.28905	-0.121299	0.264799	-0.487015	1.71646	2.0774
19	3	0.155704	-0.256331	-1.39293	-0.836033	0.134144	-0.718327	1.20207	-0.814363	-0.33565	-0.779723	-0.405696
19	4	0.060545	2.51381	-1.08578	0.197537	-0.356075	0.201571	-0.614237	0.391911	0.550452	-0.168444	0.32049
20	1	0.160573	5.2056	4.55367	2.79885	1.82264	3.88746	5.60389	3.4425	3.3227	6.46787	4.84159
20	2	0.238614	1.47651	-0.65831	-0.190877	1.68189	1.87773	-0.711946	2.37496	1.91148	0.689401	1.10428
20	3	-0.164639	-2.00635	0.42529	0.924653	0.835113	1.19221	-0.0353383	-0.0541803	-1.71743	0.00398019	1.17856
20	4	-0.0694487	-0.761647	0.473542	0.633012	0.358309	0.720726	-1.31289	0.886347	-0.279651	0.46563	-0.847992
21	1	0.295069	-2.94947	-2.92893	-2.70837	-2.53506	-1.70463	-2.23204	-1.45636	-2.41568	-0.523393	-0.411468
21	2	-0.0265912	-2.15794	-3.61013	-2.95991	-3.44588	-2.91916	-2.60275	-1.85201	-3.00753	-2.18147	-2.82255
21	3	-0.0283309	-1.6627	-2.52105	-1.35718	-1.45438	-1.88598	-1.779	-0.341268	-1.15643	-2.79658	-1.11832
21	4	-0.0937015	-1.36644	0.579681	-1.27949	-1.43989	-0.860663	-0.585372	-1.78387	0.0527483	-0.601408	-1.40732
22	1	0.320489	-0.99423	-0.598059	0.0210352	-1.18254	-1.28535	0.454806	1.67604	0.379182	-0.161468	0.830614
22	2	-0.481567	2.66092	2.01271	1.0872	0.00612603	0.666191	0.273582	-0.214849	0.016549	0.742343	-1.27385
22	3	-0.187358	1.55663	0.198991	-0.146568	0.422074	-1.04179	-0.642688	-0.450529	0.595757	-1.86628	-3.71847
22	4	-0.203222	-1.09458	-1.15479	-0.728963	0.35014	-1.71919	1.01586	-1.58351	-1.19018	-1.23794	-4.17958
23	1	-0.341059	1.65323	-2.93701	0.203104	-0.72257	-0.795139	-0.756015	-1.10468	-1.72819	-1.62979	-2.34175
23	2	0.022271	0.205475	-0.294083	0.4978	-0.553459	-0.195963	-0.175723	-0.743997	-0.244152	0.0664538	0.640175
23	3	-0.00249213	-0.334834	-0.951018	-0.131546	-0.701987	0.277052	0.140151	-0.533748	-0.725328	-0.194967	-0.0371604
23	4	0.0811175	-1.53784	0.338289	-0.873109	0.0242656	-0.988416	-0.0258214	-0.633539	-0.356555	-0.834549	-0.45808
24	1	0.0285089	0.160621	0.545615	-0.175007	-0.286648	0.44058	0.691125	0.00293193	0.492729	-0.434055	0.234181
24	2	-0.0994271	0.661541	0.0430567	0.0309712	-0.00605944	0.143637	0.300392	-0.74547	-0.419813	0.0889454	0.541238
24	3	-0.0194136	-1.27508	0.710566	0.210619	-1.04242	0.38458	0.184789	-0.197583	-0.593522	-0.498664	-1.40869
24	4	0.188655	0.754706	0.317683	-0.374241	-1.1741	0.09167	0.312868	0.0460148	-0.686141	1.26428	0.935163
25	1	0.0213218	-1.29638	-2.84233	0.348712	-1.35678	-0.974593	-0.476618	-1.96008	-0.285586	-2.54424	-1.56242
25	2	-0.703229	2.9739	1.05572	-1.24897	-1.5431	-1.02391	-3.12903	-2.21384	-2.68537	-2.27702	-3.06985
25	3	0.274387	-3.71268	-2.03573	-0.932201	-1.21267	-2.06923	0.364869	-1.78427	-0.633818	-0.0642687	-2.63697
25	4	0.0904264	-1.64979	-1.01587	-2.49253	-0.176418	-0.0437404	-2.02113	-0.840919	-1.22333	-0.458554	-0.000193901
26	1	0.349332	-1.18848	-2.55207	-1.84051	-0.685628	-0.825123	-1.06443	-0.906024	0.0123216	-0.0801498	1.06807
26	2	-0.465518	1.50155	1.49884	-0.00973928	0.124369	0.0643683	-1.60253	-0.110145	-1.99112	-0.334716	-0.447882
26	3	0.0574944	2.89421	-1.60512	-1.74009	-0.879264	0.75489	-0.151189	-0.494786	0.0690315	1.41466	0.809193
26	4	0.249985	-1.65033	0.297619	-0.681586	-0.151775	-0.753513	0.669494	-0.456787	0.321143	-0.276838	0.698297
27	1	0.310866	-5.28577	-3.94393	-3.6174	-2.86904	-1.68606	-1.62228	-0.814142	-3.69425	-0.70798	-0.839536
27	2	0.0353946	-0.248435	-0.933834	-2.75856	-1.86994	-2.00476	-1.53915	-0.366231	-1.92046	0.63203	-1.6745
27	3	-0.189256	-0.817151	0.778476	0.207479	-0.352824	1.42394	-0.45089	0.0610635	-0.869154	-0.846632	0.49488
27	4	0.253552	1.66486	-0.409249	-0.342202	-0.160831	-0.369144	0.0142745	0.206679	0.34629	1.26065	2.72316

## Sheet: R SIp
Subject	Run	ExpReg	Int1	Int2	Int3	Int4	Int5	Int6	Int7	Int8	Int9	Int10
1	1	0.182854	-1.3943	-0.8349	-1.63355	-0.697332	-0.719699	-1.67124	0.403982	-0.636608	0.449317	-0.50155
1	2	0.311775	0.588409	-1.80952	-1.11853	0.995108	1.31962	1.30698	0.415701	0.237776	1.71512	0.535779
1	3	-0.214622	-0.608115	-0.269414	1.00765	0.741808	-1.07348	0.166924	-0.375564	0.0232456	-2.10885	-8.53246e-13
1	4	0.32358	-2.83845	-0.707375	-1.57348	-2.06812	-0.246042	-0.45361	-1.55742	-0.561977	0.531245	-0.888199
2	1	-0.347896	-1.55418	1.24018	-0.939369	-1.69322	-1.14133	-2.08049	-1.96877	-1.92598	-0.543573	-0.726327
2	2	0.0388393	-3.44282	-1.8957	-1.65112	-1.72824	-2.12395	-1.93049	-0.638539	-0.581985	-3.24189	-1.89042
2	3	0.520933	-2.45603	-4.01253	-0.714194	-0.916459	-0.761907	0.0429156	-0.292382	-0.521439	-0.264848	-0.485772
2	4	-0.249838	1.79759	-0.608212	-0.0406086	2.14012	0.68768	1.7519	-1.67187	1.45726	-0.00142955	-1.80577
3	1	0.283861	0.186802	0.374678	0.145438	-0.129184	0.39511	1.81283	1.29832	0.974332	1.18566	2.71032
3	2	0.203767	-1.47805	-0.167833	0.253362	-0.675422	0.397866	-0.719086	0.554361	1.19699	1.07119	0.236181
3	3	0.206671	2.39841	-0.0553898	-0.557374	0.535258	0.132281	-0.756131	0.963264	2.15304	0.583505	-0.252572
3	4	0.163463	1.96462	0.428175	0.0520055	0.796896	-0.11998	-0.399668	0.139468	0.511075	0.838444	1.96407
4	1	-0.0186661	3.24722	3.15007	1.78974	2.66812	2.2185	2.20889	2.28598	3.18726	2.00189	2.79766
4	2	0.219555	1.48907	0.266125	0.850763	1.20353	1.12192	1.71693	1.08344	2.46159	1.55049	1.7875
4	3	0.132721	0.835638	2.45793	1.01256	0.396261	1.49952	1.22422	1.09717	1.02264	2.12547	0.105676
4	4	0.246317	-0.665871	-0.443602	1.1755	0.836177	0.337052	0.986312	1.37872	1.57975	0.729309	3.68136
5	1	0.15635	0.85951	0.281063	-0.106495	0.703552	0.801238	0.44028	1.40817	0.94959	0.309685	0.108711
5	2	0.093882	0.381849	0.833947	0.505886	-0.0487824	0.40272	0.617688	-0.158766	1.18234	0.587695	0.65324
5	3	0.491835	-0.322723	0.785566	-0.354136	0.670253	1.73378	2.33641	1.53883	1.62155	1.80431	2.62565
5	4	0.123306	0.568016	-0.605861	-0.381835	-0.124086	-0.312947	0.22479	0.301605	-0.0392157	-0.124995	0.352537
6	1	0.0772491	2.06187	-0.315736	0.0134407	-0.0495677	0.597357	0.0485734	1.199	0.757357	0.897851	0.75857
6	2	-0.0451314	0.0927225	-0.623412	-0.579074	-0.875046	0.43751	-0.331442	0.150176	0.0400748	-0.955775	0.877765
6	3	0.0247275	1.28583	0.384091	0.846135	0.769804	0.11789	1.16817	0.804463	0.675453	0.781503	2.00697
6	4	0.214329	-1.40947	-0.909477	-0.580596	0.540382	-0.649387	-0.369847	0.0714264	0.343974	-0.0716551	0.181663
7	1	0.0121174	2.53229	-0.256657	-1.11354	-1.79844	-0.917612	1.3772	-0.912586	-0.657402	1.24442	0.601401
7	2	-0.00339606	-0.977973	-0.187783	0.123467	-1.9724	1.30771	0.259273	-1.54966	-1.34656	1.0039	-2.87859
7	3	-0.033925	-0.571335	1.5764	0.146844	0.200565	0.615748	0.88621	0.143687	0.324026	0.631668	1.32014
7	4	0.336229	1.0311	-1.08669	1.07025	0.467571	1.04342	0.209958	3.01935	3.39311	1.13471	-0.987147
8	1	0.486852	-1.72965	-3.17907	-1.86402	-2.69382	-1.91216	-0.710657	-0.190065	-0.761383	-0.662308	0.364252
8	2	0.377851	0.548933	-2.30839	-2.14864	-0.640861	-0.828221	-1.39521	0.610345	-0.220009	0.502081	-1.99932
8	3	0.609666	-0.915588	-3.38614	-1.97095	-2.32539	-1.06475	-0.460094	-1.53576	0.496582	0.877835	-0.461051
8	4	0.090178	-1.54678	-1.495	0.625088	-0.474646	-0.361066	-0.672618	-1.09034	0.428511	-0.24367	1.13624
9	1	0.555009	-0.128409	-0.449663	1.41283	2.80478	1.27717	2.24644	3.59664	2.56149	2.54208	3.74763
9	2	0.403639	4.93524	1.82718	4.32398	4.09201	3.85078	4.70508	5.0028	4.91666	6.9065	7.21282
9	3	0.166547	4.0949	2.47122	3.74239	3.86339	2.57712	2.98298	3.65477	5.06807	2.58412	1.73576
9	4	0.148571	-1.72822	3.06245	3.26534	2.7995	3.16527	3.58187	2.88108	3.21771	4.15294	3.01906
10	1	0.129554	-0.329197	0.909992	1.35815	1.84981	1.37178	1.16481	1.75059	2.268	0.623508	0.661277
10	2	-0.146514	1.51889	1.33378	1.37947	-0.110565	1.19868	-0.115943	0.662196	0.183775	0.456384	0.220459
10	3	-0.213665	0.226907	-0.245215	1.79787	1.07507	0.0730074	1.10116	0.397214	1.29753	-0.934355	-1.13696
10	4	-0.151342	1.85416	0.111295	1.92974	1.17597	1.11747	1.26115	0.593331	1.2769	0.0122568	0.228846
11	1	-0.188573	-0.165037	0.835273	0.890463	0.813238	0.0153851	0.29024	-0.920912	-0.461737	0.379219	0.00026902
11	2	-0.390677	-2.03393	0.881602	-1.54192	-0.0197026	0.509438	-0.20521	0.106418	-0.117169	0.135764	-3.51964
11	3	-0.152868	-1.19735	-0.29574	0.013787	1.40832	-0.577104	-0.420303	0.347653	-0.688079	-0.911081	-0.879119
11	4	-0.321082	0.616115	1.95511	0.958099	1.36347	1.61515	0.671722	0.785798	1.10435	0.325047	0.384941
12	1	0.206823	-0.376345	-0.68143	-0.369617	0.440228	-0.642222	0.159245	0.80259	0.530597	-0.00332825	-0.168969
12	2	0.293776	0.0879019	-0.00234106	-0.511154	0.0929346	-0.243075	1.307	1.1332	0.72765	1.21913	1.30516
12	3	0.1646	-1.42265	-0.743541	-0.341039	-0.342867	-0.85342	-0.686871	-0.117531	-0.306884	-0.402897	-0.732631
12	4	0.0540398	-1.16913	-0.944035	-0.175149	-0.728447	-0.967391	0.151663	-0.590045	-0.402558	-0.0223443	0.146143
13	1	0.247682	-0.406572	-3.40337	-2.02378	-0.859558	-0.735222	0.20476	-1.1381	-1.19563	-0.0120466	-0.145997
13	2	-0.202949	-2.4496	0.792219	0.993178	0.0486462	1.6728	-0.865788	-0.215416	0.0577486	-1.10786	-2.42009
13	3	0.183744	-1.99964	-1.92517	-0.435898	-0.568869	1.21208	-0.599616	-0.854223	-0.907136	0.237167	1.725
13	4	-0.245624	-1.10857	2.01765	1.89083	-0.552066	1.7747	-0.0664937	0.106488	-0.306138	-0.064395	-0.913361
14	1	0.109812	-0.736808	0.139762	-0.298213	0.0674885	-0.348537	0.587281	0.293781	0.464732	-0.378409	0.738495
14	2	0.185864	-1.33981	-0.854662	0.131686	-1.29111	-0.0650769	0.0652815	-0.424123	-1.07026	0.956445	-0.27704
14	3	0.0823347	-1.14367	-1.10524	-0.318678	-0.48859	-0.819555	-1.06937	-0.501382	-0.301056	-0.708094	-1.06542
14	4	0.223202	-0.670137	-0.106426	-0.0905758	-0.68495	0.165707	-0.297212	-0.637576	0.688895	1.14602	1.02379
15	1	-0.0185799	0.952219	-0.20996	0.396672	-0.485962	-0.30199	-0.52083	-0.169862	-0.725623	0.895751	0.240444
15	2	-0.146892	0.586333	1.29922	0.378877	0.448708	-0.159166	-0.656738	0.775434	-0.508124	-0.114226	0.40741
15	3	0.0338448	0.130652	-1.05699	0.402839	-0.270974	0.165216	0.207077	0.0870951	-0.437498	0.436893	-1.40713
15	4	0.00380199	0.104843	0.846334	0.969906	0.913982	0.0354244	0.637745	0.975726	1.34628	1.30894	0.748737
16	1	0.105439	0.590676	1.82423	0.101312	1.27274	0.511407	0.835176	1.70107	2.24383	1.44246	0.355942
16	2	0.0086827	1.50614	0.587174	0.725776	0.351497	1.01577	0.324847	0.096122	0.905358	1.52008	0.478208
16	3	0.0721865	0.97094	0.882761	-0.0813752	0.784525	1.21735	0.197901	1.05975	0.594365	0.535186	0.621481
16	4	-0.205234	0.894453	0.219961	1.08408	0.306208	0.630608	0.0321584	-0.148781	-0.578865	0.0451771	0.882874
17	1	0.064257	-1.45956	1.28752	0.483396	-0.0332843	0.721627	-0.341306	0.934845	0.225166	0.612938	0.838022
17	2	0.17649	0.33774	1.07253	1.43734	0.0798914	0.485199	0.895242	1.4175	0.718317	1.53772	4.67562
17	3	0.126429	0.867647	0.691739	0.385145	0.756364	-0.72247	0.517456	1.13421	1.63381	0.302381	1.55358
17	4	0.0560767	0.511916	0.401118	0.890597	1.35043	1.24867	0.863984	1.21834	1.58215	1.52447	0.429129
18	1	0.109359	-1.11331	-1.09018	-2.80023	-0.579411	-2.47741	-0.913073	-1.90432	-0.826014	-1.31763	0.18595
18	2	0.454565	-1.93472	-6.24082	-3.15302	-1.39412	-5.84124	-2.16357	-3.32012	-3.19165	-0.336396	-0.42936
18	3	0.355508	-3.12412	-2.43613	-3.15408	-2.17938	-1.40662	-2.08824	-0.377016	-1.27632	-3.10816	-0.0904228
18	4	0.1426	-8.47869	-1.74392	-1.38471	-4.48697	-2.76451	-2.18296	-2.35909	-1.29392	-4.94917	-2.54361
19	1	-0.156004	0.411696	1.57675	0.927953	1.70783	0.752675	0.217666	0.853851	1.43494	2.40894	1.77204
19	2	0.00548764	-1.55346	-1.75452	-0.82041	-0.44353	-0.520379	-0.9348	-1.18896	-0.469427	-0.708306	-0.104568
19	3	0.0686858	1.03498	0.045579	-0.779906	-0.123549	-0.847048	0.605275	-1.05524	-0.275161	-0.690958	0.687964
19	4	-0.528234	1.07617	0.647107	1.15931	0.89285	-0.216001	-0.731353	-0.710532	-0.914272	-0.880766	-0.20373
20	1	-0.13197	0.765326	1.56477	0.306977	1.14014	0.694463	0.835278	-0.28721	-0.414168	1.26423	0.783914
20	2	0.0530883	-0.699805	-1.06742	-0.154758	-0.0710805	-0.410727	-0.640006	-0.472384	-0.386157	-0.0372647	-0.613635
20	3	0.10742	-1.19469	1.66246	-0.139529	0.268111	0.708977	-0.136011	-0.236607	0.591103	0.334278	0.9609
20	4	0.0903319	-2.11105	0.119071	-1.66773	-0.0743479	-0.895337	-0.601166	-0.681799	-0.260513	0.0969582	-1.29723
21	1	0.107122	-1.27371	-2.26677	-2.47529	-1.6067	-3.54045	-2.88827	-1.33588	-2.42039	-1.60551	-2.36587
21	2	0.0493611	-1.42169	-1.04979	-1.69041	-1.27967	-2.19462	-2.36038	-1.36714	-2.96108	-2.27767	-3.2821
21	3	-0.165572	0.201297	-0.760595	-2.01075	-0.431425	-0.579881	-1.07008	-0.622864	-1.01475	-1.00504	-2.24462
21	4	-0.250275	-0.114211	0.191848	-2.1116	-0.35533	0.0504164	-1.74135	-0.813589	-1.51946	-1.99469	-0.825169
22	1	0.0745293	-0.276097	1.58196	-0.0985582	0.932779	0.429817	1.44355	0.669921	0.890819	0.728994	1.21366
22	2	0.0258559	1.23514	1.49942	0.593603	0.12141	1.37278	0.76099	1.26959	-0.765833	3.18853	0.147214
22	3	0.0371056	-2.75794	0.153439	-0.330894	0.813766	-0.592303	0.0408348	-0.538373	-0.154385	-0.0718723	-1.11421
22	4	-0.0538481	-0.0849742	0.847347	0.271326	0.939196	-0.155643	-0.114234	0.256993	-0.135752	-0.0985816	1.74152
23	1	-0.172821	2.15375	-0.296948	3.11978	0.948441	1.64037	1.71317	1.30064	0.33896	0.43686	1.16728
23	2	-0.0494795	1.88899	1.75195	0.963585	0.735905	1.01911	0.666617	0.412469	1.2942	0.878373	-0.353668
23	3	0.19488	0.227353	1.09145	0.546328	0.624624	0.768702	0.985423	1.85748	1.49445	1.09895	3.04126
23	4	-0.177394	0.998622	1.26961	1.75185	1.47814	1.52012	1.36789	1.70674	-0.0225906	0.845092	-0.126371
24	1	0.176769	-1.86712	-0.440771	-0.100264	-0.622654	-0.3674	0.0872956	0.114952	0.643225	0.477106	1.29345
24	2	-0.00862585	-0.4171	-1.22667	-0.102879	-0.802905	0.315673	-0.119832	-0.509447	-0.789493	-0.214464	-0.635822
24	3	0.399965	-1.1361	-1.68389	-0.397564	-1.26883	-1.03708	0.263826	0.16823	0.352211	-0.899615	-1.49811
24	4	0.197316	0.166196	0.644302	0.13862	-0.58149	-0.186045	0.573238	0.546388	0.780775	0.474251	1.09184
25	1	-0.125384	0.795926	-0.360134	0.784659	-0.500369	-0.12964	0.173678	0.109685	-0.0277935	-0.787235	0.597878
25	2	-0.00459832	0.593582	0.48656	-1.3062	-0.845056	-0.765288	-1.18863	0.0197848	-0.664514	0.530313	0.118359
25	3	0.0444986	-0.272649	-1.29589	-0.00751578	-0.899633	-0.578784	-0.581508	-0.482837	0.0700111	-0.677316	-1.0623
25	4	0.00117179	0.696325	0.240223	-0.755879	0.340751	0.0271895	-1.0729	-0.174136	0.21671	-0.289128	0.180149
26	1	-0.00882696	-1.95403	-1.57515	-1.24854	0.00822663	-0.0967487	-0.584706	-0.400173	-0.795237	0.284815	0.201217
26	2	0.113813	-0.776288	-0.60269	0.741478	-0.78621	-0.765553	-0.683845	0.556312	-1.23128	-0.558543	-0.674794
26	3	0.221829	0.87071	-0.146226	-1.86115	-1.50859	0.0502079	-0.778711	-0.126928	-0.111823	1.26355	-1.1946
26	4	-0.0118856	-1.34178	0.622995	-1.10132	-1.30183	-2.3288	0.177327	-0.828509	-0.660153	-0.848446	-1.68866
27	1	0.0849352	-2.87084	-0.857552	-0.576116	-0.448968	0.075641	-0.912453	-0.128374	-1.47284	1.02127	-0.708049
27	2	0.0345475	-1.48387	-0.889755	-0.765448	0.743373	-1.14239	-0.731585	0.415915	-0.984998	0.676676	-1.13183
27	3	0.0570398	1.62965	-0.151478	-1.08122	0.264971	0.0671215	0.119587	0.37523	-0.388621	0.17687	0.954362
27	4	-0.184617	1.89937	0.404647	0.60213	-0.498448	0.462163	0.377093	-0.0673325	0.249694	0.543388	0.598594

## Sheet: R SII
Subject	Run	ExpReg	Int1	Int2	Int3	Int4	Int5	Int6	Int7	Int8	Int9	Int10
1	1	0.44618	-0.0160749	-0.43809	-1.3733	-1.65772	0.00657959	0.079858	0.778968	0.587369	1.25889	3.26469
1	2	0.582224	-1.9723	-0.287037	-1.94675	-0.713111	2.84549	2.79951	0.999404	1.37751	-1.16076	0.462249
1	3	-0.03998	0.882019	0.836425	1.79752	0.522009	-0.81538	-0.128216	0.790015	-0.0410606	2.71791	-9.23315e-13
1	4	0.440864	-0.761062	-2.268	-0.948122	-2.54252	-0.411429	-0.779743	-0.575096	1.67207	0.525335	-0.201422
2	1	-0.0273403	0.880361	1.57758	-1.06238	-0.524495	-1.03357	-1.36326	-0.0790282	-1.35265	2.7568	1.64059
2	2	0.0334447	-0.599069	0.642458	1.52474	3.88795	3.00424	0.594858	1.07779	0.251587	-0.197354	0.165457
2	3	-0.344263	-3.33435	1.92864	0.696688	1.57418	-0.302591	-1.16545	-1.84054	-0.882375	0.598457	0.802598
2	4	-0.126518	4.08948	-1.00171	1.60874	3.00086	-0.246913	2.87606	-0.150629	1.99391	-0.414415	0.875651
3	1	0.499904	1.47156	-0.900407	0.197528	-0.318024	0.368364	1.714	2.95059	-0.123594	1.57943	2.14212
3	2	0.331274	-1.02262	0.112843	1.7649	1.11523	1.12581	0.116966	3.98562	2.22543	3.58695	0.811615
3	3	0.157567	2.28718	-0.377596	0.22619	0.813635	1.29528	-0.445772	2.12076	2.04074	-0.432056	-1.10024
3	4	0.289239	2.71269	2.32103	0.51384	2.28637	1.73339	0.981181	0.976918	2.62669	2.7075	5.01139
4	1	0.273582	-0.724884	-1.32625	-1.73022	0.139173	-0.950603	-0.497131	-0.0635869	0.102478	0.365786	-0.978566
4	2	0.217166	-0.607447	-1.04077	-0.257656	-0.321341	0.515333	-0.0462733	0.402126	0.757855	-0.513976	0.445645
4	3	0.221341	-1.52581	-0.211147	-0.42082	0.310888	1.5242	-0.0681743	0.171962	-0.218491	0.627542	0.374967
4	4	0.267106	0.131688	-0.648144	0.433702	0.377988	0.247522	0.572563	2.03897	-0.366399	0.372708	0.744915
5	1	0.434312	0.525609	-2.04998	-0.342529	-0.431056	1.39841	0.982298	1.54615	0.800939	1.27251	1.09435
5	2	0.318138	-1.41262	0.196543	-1.21025	-0.814441	0.262395	-0.623661	-0.427345	0.925568	0.199927	2.05528
5	3	0.479222	-1.01849	0.122848	-0.918068	-1.03111	0.809767	0.947187	1.54663	1.90441	1.10581	0.0883566
5	4	0.355027	-0.513345	-1.19732	-0.169927	-1.10537	-0.0738423	0.922857	0.200279	0.880229	0.969304	-0.274908
6	1	0.164291	1.5338	-1.37622	-0.737127	1.00346	0.413296	0.0449426	-0.423172	0.61807	-0.251719	0.438456
6	2	0.208384	-0.935894	-0.595524	-0.54144	0.336282	-0.63322	-0.171198	-0.409735	-1.13628	-0.417968	-1.45113
6	3	0.171997	-0.0258838	-0.12573	0.601244	0.617274	-0.453255	0.759056	1.40357	-0.103154	0.818075	0.259173
6	4	0.635076	-3.44392	-2.26843	-1.61854	-0.19258	-0.0797549	0.0841704	0.13065	-0.385795	-0.544791	-0.208066
7	1	0.405817	1.37681	-1.59375	-1.96479	0.530306	-0.194043	0.715642	0.40885	0.296922	2.31056	2.09046
7	2	0.0671058	-1.24965	0.350532	-2.43476	-3.46909	0.566768	-1.11134	-2.20181	-0.491093	-1.10861	-2.14225
7	3	-0.216072	-3.20852	2.54827	-0.54747	0.423914	0.277437	0.360414	-1.67897	0.15208	-0.18825	0.998277
7	4	0.865519	-0.706091	-2.27273	0.374729	1.25342	0.959826	1.06605	3.41451	2.69477	2.86324	1.58143
8	1	0.370912	-0.852549	-1.20874	-0.15622	-0.379192	0.0314221	0.382584	0.596646	0.703182	0.238979	0.18063
8	2	0.515543	-0.12397	-2.00149	-1.76201	-2.05612	-1.03445	-0.674702	-0.18127	0.402816	1.04079	-1.10953
8	3	0.489506	0.902501	-0.124675	-0.340994	-1.00074	0.22491	0.0503161	0.888385	2.29006	1.03771	0.0707036
8	4	0.308348	-1.06817	-0.629904	0.874726	-0.664341	-0.684647	0.166053	0.558707	-0.277492	1.42098	1.16809
9	1	0.202503	-1.52096	-1.80647	-1.34528	-0.613042	-0.880429	-0.685751	-0.274315	-0.315716	-1.88456	-0.528236
9	2	0.120471	-1.2045	-1.66634	-0.170353	-1.24128	-0.312845	0.0246235	-0.222561	0.285914	-1.27304	0.0968361
9	3	0.367063	-2.85164	-1.46519	-2.82938	-1.29817	-1.50449	-0.464481	-0.0720584	-0.666772	0.857416	0.0242216
9	4	0.181811	-0.125397	-1.83372	-1.08578	-2.36957	-1.77646	-1.28086	-1.06932	-0.805976	0.10182	-1.78857
10	1	0.337581	-0.106498	-0.662623	-0.704741	-0.717525	-1.05739	-0.0687609	0.592666	1.59893	-0.0571051	-0.262484
10	2	-0.14221	0.1952	0.502652	0.590492	-0.129341	-0.120497	-1.0687	-0.705845	-0.901206	-0.209634	0.630155
10	3	0.163043	-2.66613	-0.622102	1.16652	0.32727	-0.423879	0.409915	1.10074	0.143694	0.987581	0.581445
10	4	0.463765	-1.50292	-0.0821255	-0.0335406	0.586062	-0.88237	0.155866	0.507883	1.36284	1.31866	0.716223
11	1	0.143585	0.446375	-0.671807	0.139837	0.122474	0.379798	0.895183	0.737944	-0.336106	0.684889	1.74684
11	2	0.0184531	2.42819	-1.18663	-0.101865	-0.339996	0.102102	-0.0962625	-0.451104	-0.677794	0.365915	-0.739652
11	3	0.551812	-1.33035	-0.988931	0.158941	-0.237697	-0.769885	-0.499346	0.583002	0.463435	0.217289	3.55115
11	4	0.206043	-2.43495	0.804817	-1.06097	-0.22239	0.143194	0.145002	0.113046	0.508782	0.611731	0.971633
12	1	0.438995	-3.49916	-4.73538	-2.69946	-0.886355	-2.32417	-1.53609	-1.19214	-0.694726	-4.98374	-0.1917
12	2	0.616497	-1.28643	-2.41039	-2.35028	-0.92457	-0.989055	0.0167367	0.590356	-0.284197	0.633168	1.59525
12	3	0.514264	-5.98277	-4.80951	-4.19693	-3.80627	-3.25323	-3.25044	-1.73086	-3.49883	-3.00765	-3.57871
12	4	0.115474	-1.61272	-2.94385	-2.29994	-1.50961	-1.14067	-0.599624	-2.0269	-0.941147	-1.7946	1.15253
13	1	0.466822	0.515127	-1.05284	-2.05338	-0.54704	-0.334113	0.788125	-0.276865	1.30379	0.835426	1.17036
13	2	0.24517	-2.04889	-0.942991	0.162214	-0.658357	0.594195	-0.11391	-0.153918	2.81289	-0.15256	-0.805723
13	3	0.295706	-2.11869	-0.622771	-1.187	-0.917663	0.885062	-1.15088	-0.335319	-1.27377	0.511228	1.37789
13	4	0.312729	-1.13732	0.230317	0.783885	0.0405747	1.30103	0.156805	1.15177	0.479757	0.866447	1.34532
14	1	0.3142	-0.959767	0.914171	1.79426	1.8247	2.25299	2.43545	1.05697	3.58434	2.59767	1.57161
14	2	0.775179	-0.59322	0.414586	0.259531	-1.20056	0.678196	1.19713	1.37932	2.15717	2.13656	3.91868
14	3	0.249568	-0.0519289	-0.509023	1.55757	1.05406	-0.178555	0.426171	0.362821	2.57732	0.728332	1.4009
14	4	0.699506	0.288856	1.08611	1.34209	-0.0574595	1.04509	1.53341	2.65027	3.31923	4.7747	1.76111
15	1	0.0259142	0.0378273	-0.129825	0.726639	-0.633365	-0.743753	0.293286	0.699126	-0.681556	-0.40749	0.0788322
15	2	-0.294328	1.25121	0.245355	0.219916	1.0816	-1.3462	-0.8233	0.28624	-0.491251	1.10411	1.21511
15	3	0.172002	0.576078	-0.0819045	-0.408364	-1.26634	0.474411	0.664941	-0.674451	0.0123132	-0.103081	-0.0345284
15	4	0.27297	-0.19787	-0.810114	-0.591349	0.669832	0.522538	0.993286	0.617327	1.99621	1.78732	2.35713
16	1	0.606682	-2.87412	-0.257385	-2.20398	-1.85638	0.78846	1.41541	0.660132	-0.304854	3.80541	-0.780513
16	2	0.448079	-4.14787	-1.64646	-2.12904	-1.06166	-0.413797	-0.79414	0.525587	0.0866022	1.68779	0.661561
16	3	0.871541	-0.801364	-6.19158	-3.2998	-2.42842	1.18905	-0.354337	2.97673	-0.598661	1.47646	0.224207
16	4	0.618713	-6.0037	-3.23323	-5.96591	-3.89301	-1.85674	-1.1234	-1.63114	-2.09971	-2.78882	-1.61331
17	1	0.159614	-1.35356	-0.299379	-0.6092	-0.0217824	0.518265	-0.326462	0.722705	0.204991	-0.208496	-0.089538
17	2	0.213334	-1.00446	-0.62942	-0.162286	-1.63714	-0.978265	0.538711	-0.647243	0.499173	0.689553	0.918221
17	3	0.385804	-0.75162	-0.345121	-1.41293	-0.100504	0.263319	0.835623	0.586295	1.28292	0.73314	1.6699
17	4	0.3101	0.197101	0.0191133	-0.324694	0.0507305	0.770446	1.06181	0.621682	1.46288	1.93166	0.155649
18	1	0.123414	-1.81299	-2.28194	-0.697744	-1.08186	-1.29071	-1.00764	-0.552386	-1.19374	-0.273849	1.05029
18	2	0.151883	-0.232299	-3.62816	-1.03718	-0.138922	-2.15269	-0.692252	-1.03303	-1.13993	-1.51822	0.320984
18	3	0.304903	-2.01445	-2.58529	-1.64005	-1.95613	-0.234876	-1.26322	-1.54666	-0.670552	-0.760449	0.299352
18	4	0.39099	-2.826	0.20313	0.0340078	-0.0408046	0.330921	0.227421	1.51431	1.31575	-0.717521	-0.168853
19	1	-0.165274	1.82834	0.211099	0.784027	1.37299	-0.480901	-0.264808	0.226338	-0.0841158	1.09812	2.51221
19	2	0.393728	-0.541185	-0.885267	-1.7553	-0.753633	-1.25894	-1.32935	0.394845	-1.10464	0.0148606	2.04856
19	3	0.44783	0.375227	0.236567	-0.850042	-0.59879	-0.388353	1.655	0.433947	0.67166	-0.141808	2.18173
19	4	0.009501	1.49132	-1.09574	0.156004	-0.209838	0.600897	-1.43781	0.325815	-0.781727	0.619707	0.988718
20	1	0.158274	-0.12759	1.63407	0.304196	0.567188	0.350336	1.53085	-0.195841	1.3272	3.26845	0.551885
20	2	0.162026	0.845846	-0.24336	-0.132497	0.616419	0.202771	0.14874	1.22313	0.812434	-0.265515	1.05541
20	3	-0.210882	-0.0152896	0.741019	-0.599273	1.84731	1.64097	-0.514085	0.18519	-0.387181	-1.00193	2.14931
20	4	0.24542	-1.89922	-0.569826	-2.0878	-0.742706	-0.375389	-1.12345	-0.637233	0.530618	1.48738	-1.29427
21	1	0.499952	-3.13284	-2.05188	-2.51581	-2.34091	-3.51225	-1.08016	-0.0297256	-0.875437	0.397598	0.0982253
21	2	0.228867	-2.59923	-2.22045	-4.30745	-2.48977	-1.63666	-2.26883	-0.109294	-2.18997	-2.06387	-0.416363
21	3	0.252655	-0.696739	-0.0154537	-0.829314	-2.21545	-1.6196	-0.338046	0.235275	0.253363	0.780857	1.01833
21	4	0.0654194	-0.660917	-0.42467	-1.93766	-0.938418	-1.96716	0.53465	-0.826503	-1.23927	1.01838	0.0100938
22	1	0.174361	3.05238	2.37407	-1.131	1.73211	1.84126	1.12524	3.02223	2.67123	1.36328	1.56134
22	2	-0.224511	1.37932	4.29522	1.32918	1.04256	2.77096	-0.0870913	0.33093	1.57778	2.81618	-1.69909
22	3	-0.708247	-4.69178	-0.636085	-0.287156	1.46506	1.91384	-1.79394	-3.16032	-5.35902	0.496397	-3.81394
22	4	0.411639	-1.39821	-1.68519	-1.03043	0.535179	-0.447468	2.61189	0.537368	-1.96599	2.48263	-2.18575
23	1	-0.10882	-1.80643	-2.0214	-0.22162	-0.423477	-0.618524	-0.40009	-0.481364	-1.46384	-0.920351	-0.170146
23	2	0.339441	-0.0354373	-0.629326	-0.350989	-0.647436	-0.0876541	-0.246037	0.234234	0.26632	0.993221	2.55171
23	3	0.0417045	1.31454	-0.0190032	0.241255	-0.232048	-0.692867	0.579487	-0.469614	0.504824	-0.388	0.942911
23	4	0.24119	-1.73164	-0.0909079	0.206514	0.370897	-0.656472	0.482106	0.113416	-0.0256187	0.743858	2.01694
24	1	0.111834	-0.955657	-1.4524	0.520488	-0.294023	-0.0896125	-1.29188	-0.580739	0.889398	-0.32946	1.05564
24	2	-0.0381283	-0.0246181	-2.24991	-1.16105	-2.00699	-1.673	-1.34262	-1.92495	-1.7213	-0.37099	-3.89708
24	3	0.173146	2.40661	-0.25311	0.0169054	-1.34576	-1.43277	-0.509279	0.537396	1.05585	-0.524093	-2.10311
24	4	0.976656	0.506094	-0.953831	-0.829822	-2.49325	0.65863	1.08264	1.40083	2.77963	2.79742	-0.18172
25	1	-0.08572	-1.09112	-0.267896	-1.02729	0.434518	-1.58375	0.54578	-1.28572	-0.520661	-2.07234	-2.3267
25	2	-0.203439	-0.500554	1.44473	-0.597388	-0.101985	0.788998	-1.39317	0.00264027	0.0634394	-0.531031	-2.1193
25	3	0.295814	-1.77897	-2.12306	-1.02857	-1.06725	0.561991	0.665503	-1.30735	-0.091744	2.08919	-0.0659158
25	4	-0.12012	1.21738	0.837401	-0.0247421	1.00647	0.955545	-1.72198	-0.357182	1.27944	-1.65009	1.22652
26	1	0.404919	-1.01846	-0.381338	-0.0250631	0.307763	0.0299221	0.166558	1.16007	1.14077	2.04314	-0.641289
26	2	-0.301859	0.572196	0.345073	1.25286	0.819965	1.14024	-0.0579831	-0.398135	-2.38415	0.779155	0.0222669
26	3	0.399085	2.55335	-0.881088	-1.99405	-0.970094	1.57366	-0.301198	2.0059	0.234244	1.02345	0.675447
26	4	0.310609	-0.173301	-0.359333	-0.426861	-0.574609	-1.59443	0.731737	-0.150308	0.947804	0.35239	-0.123373
27	1	0.610925	-7.75108	-4.32192	-2.57827	-4.14644	-3.33845	-1.12157	2.0616	-3.70887	1.03063	-6.40481
27	2	0.702791	-0.157387	-3.09582	-4.20405	-1.75351	-2.53418	-3.87337	1.83646	-3.92683	1.80697	1.58253
27	3	-0.811795	1.70015	8.05869	3.50406	3.15569	3.83829	1.84925	1.7778	2.69999	-1.83151	2.69222
27	4	0.934774	1.52374	0.459859	1.8029	0.435531	-1.14033	3.1882	2.63735	6.745	1.69915	2.76243

## Sheet: L SII
Subject	Run	ExpReg	Int1	Int2	Int3	Int4	Int5	Int6	Int7	Int8	Int9	Int10
1	1	0.390899	-0.97902	-0.999882	-2.1726	-1.97275	-1.09644	0.0164747	0.256866	-1.11878	-0.0214816	0.772044
1	2	0.542001	-0.998547	0.143889	-1.64465	0.463168	1.22788	1.87361	1.19637	0.123656	0.0448831	-0.186162
1	3	-0.377122	0.252096	1.95205	-0.304277	0.613409	-0.211448	-0.340336	-0.022824	-1.17909	0.507909	-6.9648e-13
1	4	0.389446	-3.30539	-2.02463	-0.6516	-3.38067	-1.22634	-0.0644978	-1.74916	0.5296	-1.14766	-2.2222
2	1	-0.0293944	1.49067	1.03205	0.239757	-0.555547	0.0352274	0.00635374	-0.0371151	0.352822	0.052189	-0.175419
2	2	-0.147643	0.218423	2.2946	0.285457	0.554819	0.419783	-0.215919	0.942179	0.585612	1.37718	0.279172
2	3	0.056883	-0.719059	-0.0174857	0.541189	-0.0221419	-0.474966	0.261684	0.256075	-0.246929	0.645195	1.10266
2	4	-0.148602	2.30223	1.49195	1.12208	1.18347	0.938802	0.648768	0.189207	1.55923	0.883963	1.50675
3	1	0.378467	-0.313508	0.515678	-0.278635	0.488323	1.15845	1.97514	0.752663	0.723318	0.904161	0.616733
3	2	0.152502	-1.047	0.0339146	1.30327	0.393447	0.807378	1.69311	1.44131	0.832031	0.667205	2.58255
3	3	0.136865	0.23663	-0.291971	-1.49367	0.64825	0.300125	0.595998	0.850389	-1.32776	1.95819	0.904079
3	4	-0.13345	1.18315	1.73576	0.423502	0.303316	0.883252	0.0280178	0.0672847	-1.36287	2.59614	1.09719
4	1	0.431124	-0.205199	-1.10429	-0.849406	-0.339976	-1.87845	-0.26346	-0.0745537	0.642873	0.915215	0.0353466
4	2	0.126246	0.473458	0.569845	0.526498	-0.0760493	0.317538	0.242329	1.14103	1.31781	0.606226	0.892683
4	3	0.11442	-0.797278	-0.856256	-0.633773	-0.623417	0.140991	-0.588946	-0.656505	-0.0822533	0.183289	0.999317
4	4	0.324038	0.42014	-2.18819	0.851816	-1.18925	-0.283253	0.249637	1.05416	0.489129	0.371519	0.789095
5	1	0.316837	-0.350603	-0.286826	-0.28742	-0.937689	-0.32037	0.49852	1.1006	0.984771	1.28841	1.09925
5	2	0.149946	-0.628903	0.958154	-0.501001	-0.809897	0.332036	0.0133632	0.0275795	1.34964	1.91029	0.742225
5	3	0.457068	-1.32621	-0.345907	-0.742994	-0.354876	1.72214	1.76742	0.790724	1.47332	0.778815	1.83323
5	4	-0.0445304	0.921619	0.686478	0.61275	-0.625893	-1.06055	0.12798	0.200893	1.04427	-0.265922	-0.0245065
6	1	0.250878	0.271968	-0.0903983	-1.50795	-0.533874	-0.440797	-0.0971955	-0.23602	0.139383	1.49802	0.104789
6	2	0.211156	-1.01249	-1.48066	-1.48087	-0.256886	0.6849	-0.632255	-1.13729	-0.439785	-0.616209	-0.531609
6	3	0.0985852	-0.0941463	-0.0670932	1.01847	0.65736	0.807707	0.330848	0.690418	0.293458	-0.305423	0.766652
6	4	0.36372	-2.44236	-1.87148	-1.20123	-0.794894	0.240549	-0.470038	0.0160977	-0.189175	-2.24116	-1.08643
7	1	0.154723	0.977813	-1.61119	-0.848642	1.24416	-0.359829	0.522586	-0.638801	0.263767	1.11239	0.530933
7	2	-0.166727	1.84168	0.531394	0.373456	-1.32065	0.175968	0.282686	-1.83949	-0.944066	1.67497	-2.14775
7	3	-0.310843	-1.67197	3.15264	0.258072	0.711111	1.13305	0.514713	-1.22214	0.75706	0.796707	0.826531
7	4	0.668868	-1.20899	-1.86217	1.47248	2.48028	1.50167	1.89132	3.16247	3.20926	2.80709	1.60656
8	1	0.162593	-0.571288	-1.24518	1.95531	0.168458	0.834086	0.39872	0.737313	1.05097	0.541227	-0.618243
8	2	0.299356	-0.923574	-1.16267	-0.42446	-0.40682	-0.194561	-0.11948	0.737604	0.0984971	2.1942	-2.10838
8	3	0.0617384	0.55354	0.400446	0.00746721	0.486978	0.450373	-0.12566	0.260948	1.85233	-0.107037	-1.17561
8	4	0.0970107	-0.222521	-0.0972314	0.51412	-0.256251	-0.451386	0.280123	0.634636	-0.04451	0.471756	1.63657
9	1	0.402138	-1.68011	-1.74363	-1.27107	-0.935274	-1.34078	0.261341	0.211533	0.809289	-0.38996	-0.765809
9	2	0.203161	-2.09304	-1.28953	1.01813	-0.0991176	0.00107633	0.42078	0.448831	0.98107	0.333844	0.580131
9	3	0.345983	-2.2211	-1.58699	-1.77549	-1.51212	-2.02702	-0.214504	-0.441674	-0.749907	-0.298033	-0.494637
9	4	0.166735	0.10432	-1.1741	-0.683545	-1.09647	-0.353938	-0.863506	-0.26192	-0.0995905	-0.299178	-0.547142
10	1	0.226214	-1.99249	-0.833547	-1.07072	-0.985221	-0.478925	-0.775346	0.173889	0.339016	-0.907433	-1.87445
10	2	-0.0676595	-0.22799	-0.729647	-1.74593	-1.1163	-0.331854	-1.70082	-0.872668	-0.994065	-0.881125	-1.91542
10	3	0.134817	0.113032	-1.51106	-0.928018	-0.0304498	0.694866	-0.352953	-0.264055	0.541979	-0.363085	0.122434
10	4	0.378872	-1.16293	-2.70471	-2.04553	-0.479831	-0.788776	-0.524023	0.00129596	0.471848	0.584219	-0.927323
11	1	0.289433	0.563072	-0.724782	0.472616	0.946851	0.408041	0.853004	1.65906	1.26064	0.728251	2.58433
11	2	0.0495191	1.5462	-1.64784	-0.365322	0.271783	-0.12556	0.0429925	-0.0633089	0.0347576	0.558456	-0.0589199
11	3	0.249395	0.61476	-0.346066	-1.06156	-0.303716	0.219642	1.07156	-0.317961	0.338042	0.497399	2.20968
11	4	0.239734	-1.42842	-0.141756	-0.819549	0.0439387	-0.175919	0.120211	0.122597	-0.170076	0.0160961	1.26077
12	1	0.169054	-0.0951333	-1.67971	-1.10374	-0.197683	-2.05755	-0.738076	-0.161564	-0.13114	-1.23999	-0.762492
12	2	0.0563901	-0.6381	0.311655	-0.366526	-0.0764331	-0.610973	0.174615	-0.0968024	-0.81033	-0.229509	0.710655
12	3	0.0527824	-2.24519	-0.871982	-0.751017	-1.13693	-1.72112	-1.41478	-1.13849	-1.75676	-0.753629	-2.11905
12	4	0.201304	-0.754453	-1.87794	-0.098186	-0.982331	-0.878276	-0.406446	0.3079	-0.0206251	-0.437019	0.746843
13	1	0.380027	-0.307177	-0.780332	-1.03639	-1.17403	-0.0915575	0.271281	-0.281732	0.316206	1.93785	-0.88565
13	2	0.265303	-2.5218	-2.34631	-0.547913	-0.601052	0.681374	-0.187632	0.261891	1.47199	0.213581	-0.848653
13	3	0.325727	-1.81069	-1.33336	-1.59288	-0.93711	1.33245	-0.456541	-0.0695972	-0.521831	0.967439	1.74044
13	4	0.222683	-0.488568	1.10881	1.2165	0.0537572	2.23589	1.09165	1.44196	1.26606	0.475941	2.12434
14	1	0.0508613	0.557003	-1.19831	-0.509704	0.403219	-0.986401	-0.269042	-0.880385	0.776672	-1.26095	0.685341
14	2	0.475648	-2.05313	-1.74691	-1.51479	-2.37838	-1.46154	-1.34971	-0.935844	-0.281059	0.534962	-0.124269
14	3	0.0247811	-0.522412	-0.902115	0.703753	-0.24297	-1.33571	-0.819228	0.232422	-0.24561	-0.866971	0.885345
14	4	0.290367	-0.519541	0.440125	-0.51577	-1.05512	-1.68979	-0.666711	-0.53323	1.26735	-0.00421452	-0.0661616
15	1	0.00906152	0.523387	1.55947	0.233113	0.637633	1.10686	-0.122705	0.945181	-0.191314	1.0467	-0.379628
15	2	-0.406198	1.31587	0.54687	0.134611	0.568543	-0.059702	-0.77917	0.040335	-1.32572	-0.145357	1.81786
15	3	0.388189	1.54254	0.421801	-0.917714	0.28908	0.979052	1.34245	1.40166	1.15018	1.79969	0.882893
15	4	-0.167694	1.24224	4.36517	1.66041	2.72414	0.569413	-0.0503412	0.808356	1.23757	3.04411	1.95488
16	1	0.407218	0.547486	-1.20796	-2.13544	-0.0177795	0.57653	0.805401	1.18919	0.449712	2.66115	-2.04313
16	2	0.404515	-1.27784	-0.36534	-0.360228	0.0649119	0.540436	0.268097	1.23066	0.938605	1.95323	1.31718
16	3	0.743844	0.31039	-1.37617	-1.78411	-1.73819	1.44883	1.3697	2.93926	0.892733	3.01128	2.39007
16	4	0.44376	-2.71702	-1.616	-1.39932	-1.605	0.528093	1.29812	0.334927	0.426109	0.865987	1.35977
17	1	-0.0247089	-0.553707	-0.715462	-0.711969	0.513688	0.473048	-0.0933616	0.609387	-1.01509	-0.27782	-0.410183
17	2	0.0368102	-0.562216	0.0874839	0.517778	-0.329052	-0.130904	0.799915	-0.591723	0.500612	0.222142	0.639054
17	3	0.141371	1.39425	-0.16651	-0.808844	-0.0214237	-0.74614	0.214432	-0.749681	1.42358	-0.462921	0.862768
17	4	0.339915	1.10684	-0.586427	-0.352857	0.926554	1.64757	2.47217	1.71506	1.67201	1.0474	1.44003
18	1	0.124056	-1.34575	-1.43217	0.134285	-0.584505	-0.470022	0.033479	-0.743552	-0.655266	0.625865	1.24077
18	2	0.1175	-0.808017	-1.96787	-1.41717	-0.567067	-1.89857	-0.605553	-0.390535	-2.22092	-2.23768	0.164183
18	3	0.0552123	1.13721	-0.910586	-0.951829	-0.432909	-0.158358	-0.872643	-0.453448	0.373133	-1.30451	0.195254
18	4	0.180101	-1.5779	-0.210424	-0.582372	-0.508049	-0.833765	-0.48894	-0.356512	-0.0374772	-0.810673	-0.479213
19	1	-0.218515	4.33344	-0.251215	1.11524	2.14625	0.406428	1.54766	0.989758	0.522555	1.18275	1.82392
19	2	0.428079	-0.541756	-1.66714	-1.56951	-0.727303	-2.64381	-0.507546	-0.910658	-0.458964	0.302134	-0.790719
19	3	0.378558	-0.534661	-2.94601	-0.744492	-0.00201186	-0.762783	0.914767	0.15335	0.806737	0.821432	0.0557907
19	4	-0.0372134	1.35187	-2.36105	0.0907949	0.318129	0.391739	-0.751096	0.401634	-1.04025	-1.96769	-1.07376
20	1	0.22565	3.1567	1.27	0.0204752	0.213017	1.69356	2.66372	0.544016	1.41622	2.96786	2.28373
20	2	0.301266	-1.25159	-1.11035	0.0931085	0.54582	1.17942	-0.708238	1.49222	1.56304	-0.181447	2.09337
20	3	-0.282653	-2.07367	-0.393067	-0.608507	0.238645	0.689323	-0.412866	-1.61649	-2.45163	-1.63448	-1.51588
20	4	-0.0440998	-2.95614	-0.286742	-0.968448	-0.987756	-0.711234	-1.90837	-0.596833	-0.908727	-1.44054	-2.26474
21	1	0.101159	-1.64381	-1.58367	0.419138	0.071129	-0.936557	-1.22329	0.245094	-1.0265	-1.22863	0.110532
21	2	0.361944	1.5944	0.189337	0.075786	-0.0632359	-0.184291	1.35346	2.77957	2.30357	1.51078	0.283163
21	3	0.216835	-1.26368	-0.487946	-0.523673	0.199186	-0.774945	-0.562824	2.26154	-1.22287	0.728283	0.353999
21	4	-0.00199538	0.490285	2.44648	0.47909	0.82854	0.0987944	2.08844	0.179952	1.51867	0.963918	2.75202
22	1	0.42675	-1.33269	-0.818333	-0.260857	-0.571691	-0.990552	0.64161	1.7954	1.32191	0.793016	0.577498
22	2	-0.405392	3.17988	1.5551	1.10517	0.997874	1.02715	0.899706	0.384605	1.04753	0.816053	-1.26667
22	3	0.0154862	1.31672	0.183934	-0.930217	1.47147	-0.0834256	-1.31773	0.118177	0.816843	-0.131503	-2.3514
22	4	-0.173236	-2.51388	-0.983057	-0.384973	0.70641	-1.61873	1.58758	-1.20752	-1.39999	-0.347675	-4.14848
23	1	-0.398897	0.656342	-2.6521	0.382532	-0.516243	-1.19855	-1.1482	-2.02339	-1.49918	-2.41785	-2.28603
23	2	-0.0183598	0.0365278	0.437847	0.0366109	0.521998	0.421735	-0.208289	0.160782	-0.623407	-0.65603	0.227374
23	3	0.00392935	-1.01229	-0.95779	-0.0954433	0.219175	0.26107	0.403401	-0.453312	-0.0539236	0.0319229	-0.358875
23	4	-0.152486	-1.33701	-0.782363	-0.664031	-0.303608	-0.401416	-0.00655891	-0.700823	-1.40477	-1.46371	-2.14198
24	1	0.231877	-0.669028	-0.998983	1.04842	-1.15057	0.00147458	0.724907	-0.533689	0.221733	1.75982	2.41822
24	2	-0.163654	1.3381	0.283855	0.732771	0.936153	-0.970124	1.24247	-0.669039	1.32833	2.03249	-0.0934369
24	3	0.317653	0.517384	1.60593	-0.759024	-1.03292	-1.54378	1.26783	1.28287	0.740615	0.258163	-0.865914
24	4	0.752676	3.0517	-1.25762	0.903565	-0.302735	1.55267	1.40254	2.4342	2.05819	3.22484	2.26937
25	1	0.267447	0.605817	-4.25174	0.522195	-2.21021	-1.66167	0.113391	-0.453057	-0.463326	-1.49943	1.42011
25	2	-0.0473115	2.71172	1.04948	-2.00628	-3.44618	-0.892114	-4.63134	0.103673	-1.26634	-1.36414	-0.48252
25	3	0.740508	-5.53554	-4.05407	-0.760202	-3.38879	-0.299244	-0.120211	-1.29823	1.30213	1.22252	-2.37402
25	4	-0.0499191	-2.06483	-0.471301	-5.05027	-0.964535	-2.80773	-4.2632	-2.06301	-2.87581	-3.19417	0.507332
26	1	0.351442	0.693449	1.29438	2.12521	0.875875	2.17503	3.15858	1.85659	3.92903	2.45829	1.44262
26	2	-0.189976	3.07327	4.06079	1.77968	2.02276	2.73205	1.72289	3.61052	1.85677	2.35331	3.32991
26	3	0.206796	2.49778	0.663455	-0.480863	1.80654	2.35076	2.04639	1.96236	2.11162	2.52679	2.82543
26	4	0.28535	-0.28999	0.532537	0.657328	0.238581	0.864896	1.77748	1.0556	1.7682	0.314128	-0.300108
27	1	0.171842	-3.48979	-2.1441	-1.84342	-0.846412	-0.764565	-1.12632	-0.662284	-1.12478	-1.44115	-0.496363
27	2	0.114881	-0.557846	0.256166	-1.2149	-1.64554	-2.02351	-0.815035	-1.01676	-1.3481	0.726837	-1.32525
27	3	-0.22652	-0.0347373	1.20056	-0.70014	-1.28652	1.24915	-0.530998	0.365041	-1.11747	0.24049	0.246629
27	4	0.219578	0.0116306	-0.0786423	-0.917433	0.0645008	-0.577594	-0.0965323	-0.268328	0.472131	0.625147	1.51683

## Sheet: R SII s
Subject	Run	ExpReg	Int1	Int2	Int3	Int4	Int5	Int6	Int7	Int8	Int9	Int10
1	1	0.0306551	0.324187	0.635773	0.971936	0.457229	0.49235	0.515585	1.16044	0.862015	0.773241	0.642179
1	2	0.0455111	0.304773	0.785466	0.0160852	1.19222	0.910972	1.13005	0.24827	0.834039	0.545636	1.22603
1	3	0.0817643	-0.444168	1.25034	-0.220976	0.0056933	-0.240905	0.033698	0.301029	0.0541686	0.765355	-9.23107e-13
1	4	0.170274	0.178738	1.00273	1.16981	0.071334	0.924909	0.651581	-0.394069	0.57544	1.05487	0.960111
2	1	0.00769259	1.4605	1.40158	-0.0807048	0.257811	0.352394	-0.424192	0.48013	-0.433221	1.42689	0.0228938
2	2	0.0822699	-0.123014	0.591488	-0.062801	3.05017	1.59387	-1.19217	0.490515	-1.57087	-1.68742	0.809102
2	3	0.24795	-0.797106	-3.03242	-2.37211	0.245468	-1.87304	-1.59302	-2.34429	-1.92074	-0.623896	-0.323612
2	4	-0.427862	3.80687	-0.384581	-0.6135	1.08628	-0.541358	0.905072	-0.960892	0.675291	-0.633587	-3.34814
3	1	0.228943	2.57944	0.305541	-0.669485	-0.243717	0.128101	0.734326	1.42941	1.60816	1.75923	0.384852
3	2	-0.278788	-0.182458	0.815198	2.84369	1.96202	2.06565	2.3985	2.82064	1.53228	2.76276	1.43388
3	3	-0.20537	3.4797	-0.596148	-0.699126	1.83275	0.0772086	-0.17836	1.84551	-0.33031	0.20367	-4.62934
3	4	-0.199374	3.99706	1.96215	1.99853	2.78232	2.39544	0.0885812	1.24712	0.575421	3.57704	5.90356
4	1	0.146816	-1.04438	-1.84288	-0.936108	-0.203745	-0.106647	-1.68935	0.129052	-0.195285	-1.28776	-0.899066
4	2	-0.0905319	-1.27424	-0.284701	1.11393	0.660004	1.42472	-1.59817	-1.11972	1.03801	-0.554802	0.411999
4	3	0.0924931	-1.70994	-1.04406	-1.20793	-0.932865	2.19569	-1.28556	-1.27755	-2.79749	-0.214873	-0.365611
4	4	0.405672	-3.5002	-1.57525	1.21374	0.823172	0.458379	1.22438	-0.223182	0.591067	2.12354	-0.514643
5	1	0.175615	0.521521	1.41681	1.26459	1.67054	2.07118	2.42583	1.10475	1.45413	1.48277	2.88834
5	2	0.294276	-1.92842	1.5701	-0.214285	-0.233803	1.16895	0.808437	0.634512	0.724154	0.630336	2.08178
5	3	0.231738	0.920076	3.09128	0.631509	2.37378	2.3187	2.02105	1.9274	2.45319	1.76231	1.56944
5	4	0.0825561	1.73519	0.349893	0.515461	0.078732	0.536035	1.34007	1.11332	1.30802	2.38719	0.73734
6	1	-0.0108854	1.36525	-0.0274774	-0.927707	0.844967	0.171541	0.490101	0.936648	0.840335	0.760674	0.75622
6	2	0.143348	-0.484431	-0.949184	0.109928	0.525602	0.58438	-0.356433	0.822808	0.113111	1.10711	-0.25996
6	3	0.301357	-0.71516	0.378509	1.60609	2.39334	1.38835	1.33662	1.37896	0.5667	2.04256	-0.189944
6	4	0.685802	-3.22772	-3.1103	-1.33473	0.154567	-0.46161	-0.168404	-0.137922	-0.673187	1.4408	-2.56019
7	1	0.277587	-1.16839	-0.902684	-1.09126	-0.250304	-1.3718	0.349767	-0.463423	-0.338821	0.426354	1.58837
7	2	0.170438	-0.784796	-0.878121	-2.53551	-2.97039	-0.920407	-0.823166	-2.5225	-1.77657	-0.91201	-2.49235
7	3	0.0933884	-1.30659	0.0733596	-1.11976	-1.01352	-1.09022	-0.597725	-1.23987	-0.925649	-0.933776	-0.493712
7	4	0.613515	-2.34539	-1.59961	-1.84175	0.824371	-1.21953	-0.593291	1.12096	0.184843	1.11143	-1.0853
8	1	0.109752	-0.122452	0.121745	1.07918	0.814792	2.11332	1.2377	1.26688	0.850087	0.744065	1.1202
8	2	-0.0358623	1.33115	0.713066	1.74007	0.720399	0.784568	0.604091	1.45621	0.927673	0.990295	1.24209
8	3	0.0987055	0.127738	-0.532179	0.535263	-0.355636	0.528097	0.243402	0.922796	0.904831	0.169605	-0.986041
8	4	0.0976514	-0.31206	-1.52465	-0.058502	0.541498	0.605063	0.552584	1.0009	1.3584	0.874104	0.718775
9	1	0.376249	-0.593436	-0.196904	0.109331	0.257439	0.210164	1.55629	1.46051	0.264474	0.561562	0.591239
9	2	0.298543	0.122422	1.17289	0.94279	0.484774	1.6995	1.09328	2.47597	2.79805	2.11966	0.718163
9	3	0.0817497	0.0170311	-0.00471664	1.27208	1.69562	0.876958	1.71148	1.18081	2.21742	1.27056	-0.139459
9	4	-0.178023	0.791756	0.855549	1.31571	0.978679	0.602788	1.01614	1.3859	0.524924	0.13111	0.793489
10	1	0.457309	-1.24305	0.111421	0.316662	0.639471	0.395118	0.840508	0.747137	2.0698	1.28709	2.03101
10	2	0.0129942	0.313708	-0.733649	0.102868	1.08246	0.187743	-0.190118	1.17861	0.394068	1.11659	0.555532
10	3	0.192911	2.81398	-0.395582	-0.0798955	0.305404	0.796894	-0.453722	0.664087	1.02793	-0.137283	-0.589938
10	4	0.291833	2.5808	0.571753	-0.857118	0.498951	0.539819	0.769039	0.0814178	0.238129	2.11018	-0.683033
11	1	0.124026	2.1631	0.421247	-0.060095	0.667039	-0.240832	1.17933	1.09178	0.659501	-0.171506	1.30791
11	2	0.318912	4.04121	2.14581	-0.110869	-0.225434	0.50719	0.178394	0.511015	0.160799	0.517074	1.82016
11	3	-0.0172243	0.545468	-1.45361	-0.121798	-1.54264	-0.947313	-0.921139	-1.83818	0.293866	-0.619439	0.115143
11	4	0.30798	-1.73696	-1.26555	-1.99909	-1.12133	-0.753628	-0.85899	0.332819	-1.09223	-0.256466	1.03484
12	1	-0.011391	1.41868	-1.61071	-0.0236082	2.4205	0.0553736	0.870897	1.96401	2.13796	0.363417	2.00547
12	2	0.122968	-0.108028	1.89515	0.590877	1.94913	0.707797	2.68072	1.44104	2.60235	1.09076	1.72265
12	3	-0.00353225	-1.33487	0.901422	0.156633	-0.546464	0.0772855	-0.0327278	0.493074	0.525815	0.624997	0.660876
12	4	0.0840102	0.338134	0.756953	0.396456	0.53516	0.599798	1.42174	1.17444	0.276526	0.490189	1.37515
13	1	0.0885258	-0.729546	0.00747181	1.17958	-0.040542	0.29111	1.08415	0.207959	0.866865	0.622438	-0.607341
13	2	-0.173468	-0.144302	-0.113239	-1.18664	-0.280231	-1.06319	-1.21717	-0.73702	-1.38216	-0.606351	-1.78586
13	3	-0.0599589	0.0389871	-1.6957	-0.0924662	-0.350634	0.276442	-0.568046	0.0245562	0.216135	-0.991731	-1.01705
13	4	0.0174689	-0.743741	0.876783	1.24851	0.59062	1.4593	0.823658	0.787269	1.34672	0.684868	2.18507
14	1	0.207659	-0.929863	-0.1865	0.796036	1.17191	0.713579	1.08522	1.14864	1.46838	1.20513	0.459663
14	2	0.447435	0.390675	0.112955	0.278458	0.101442	0.350279	0.875786	0.0896327	1.85915	1.41039	1.13126
14	3	0.28308	0.1047	-0.690839	1.54856	0.286677	0.193112	0.734852	0.936296	1.12495	1.63514	1.27178
14	4	0.222582	-1.16773	0.548035	1.25301	1.01946	0.000801003	0.76922	2.77761	2.10108	1.89419	2.09533
15	1	0.0639116	0.457282	0.59895	0.691175	1.30792	0.87473	-0.385799	0.160883	1.4212	1.74715	1.01839
15	2	-0.0920714	0.617388	0.477958	1.261	1.18633	0.763715	0.482985	1.40313	0.602926	1.33503	1.44757
15	3	0.354884	1.93	-0.265801	0.693974	0.782102	2.57697	1.71794	1.86797	0.655417	1.27669	2.93239
15	4	0.00259076	1.64898	0.728758	0.442832	3.27591	1.4689	0.459322	2.29122	0.74004	1.08227	3.16699
16	1	0.0754184	0.542672	-0.419243	-0.658594	0.0118967	-0.747343	0.126496	0.754616	-0.307073	0.0442643	-0.443124
16	2	0.0785544	-0.829324	0.0855163	-0.256209	-0.447975	0.277297	0.0797946	-0.111097	0.630691	0.32197	-0.0935113
16	3	-0.0845112	0.170999	0.0508576	0.367684	0.944263	0.687793	-0.391092	0.946811	-0.341357	-0.584117	-1.63306
16	4	-0.148391	-0.179415	0.625919	-0.0339363	0.574973	1.54772	0.236506	0.310674	-0.772087	-0.283247	-0.965649
17	1	0.0947801	1.17909	2.11128	0.566019	0.467791	0.798341	1.41782	2.02714	0.630791	0.850737	1.51889
17	2	-0.0106289	0.498059	1.76999	1.97411	1.72708	1.45527	1.89544	1.39907	1.15145	2.44249	2.80517
17	3	0.0111957	1.41669	1.72525	1.03892	1.07522	0.689013	0.931934	0.700871	0.818092	0.142752	1.56697
17	4	-0.0414696	2.62255	2.28283	3.10133	3.03546	2.45761	1.83231	2.41724	2.52963	2.81906	1.36998
18	1	-0.0133858	0.841398	0.372158	1.30524	1.31494	0.480653	0.911468	0.522546	1.96711	2.14176	1.62049
18	2	0.244317	1.62776	-0.13038	-1.04301	0.973865	-0.193752	0.977311	0.836309	1.00111	0.432508	1.79245
18	3	-0.178896	0.167753	1.84821	0.884208	0.158406	0.204141	0.763078	0.400834	0.710807	0.727561	2.45667
18	4	0.114303	0.205077	0.339472	0.346177	0.293162	0.24149	0.620672	0.117224	0.632469	-0.709898	0.059235
19	1	0.00891443	1.75122	-0.524447	0.276977	2.81875	-0.73	2.46949	1.44142	1.29852	1.87201	0.645432
19	2	0.505701	-1.79245	-0.364117	-0.311069	0.858285	-0.0498726	1.49245	0.78241	0.353363	2.12776	0.824506
19	3	0.459826	-1.14185	-3.65915	-2.53663	-3.04146	-2.02383	-0.834262	-2.83203	-1.88166	-2.96758	-0.597962
19	4	-0.425296	-0.599945	-2.27565	-0.759425	-0.894708	-0.813305	-1.95135	0.302797	-0.688225	-2.79915	0.205457
20	1	0.174918	2.29908	2.39583	1.87792	2.6907	2.5999	2.98616	2.03136	2.27565	3.42529	2.79629
20	2	0.109159	3.811	1.16406	1.41672	3.37381	2.19664	2.98003	3.69594	3.10458	3.17446	4.00024
20	3	-0.131089	0.9685	2.64229	1.71149	2.54132	3.00941	1.82094	1.83067	0.848927	1.71052	2.50109
20	4	0.0703599	0.913954	2.63019	1.32298	1.93341	2.78127	1.01071	2.27544	2.38202	1.73441	0.600695
21	1	0.0324823	-3.73664	-4.93613	-1.45832	-3.88024	-4.25009	-4.41438	-0.368725	-5.06665	-2.06783	0.541536
21	2	0.119646	0.071838	0.115838	-1.23617	-1.28406	0.875979	0.022994	1.32034	1.92841	-0.592986	-0.267858
21	3	0.420571	-4.68471	-2.39166	-2.35861	-3.13013	-1.21061	-1.3105	0.657642	-1.64866	0.502155	1.13565
21	4	0.14166	-2.28582	0.91203	-0.791916	-0.598025	-1.66266	1.96728	0.36844	0.25106	0.257841	2.04782
22	1	0.359748	1.75345	-0.323037	0.929305	1.59416	0.858369	3.02511	2.44941	1.62197	3.31846	2.0379
22	2	-0.616019	2.11833	2.52001	2.39781	0.699066	3.95787	1.54514	2.22835	1.82159	4.43175	-2.45859
22	3	-0.211391	0.0313965	-1.66801	-0.961998	2.10684	0.282376	-0.817174	-0.744875	-0.16237	1.6216	-4.12046
22	4	-0.291964	2.01427	2.34387	1.58645	2.89548	1.93129	2.70459	1.48264	1.68931	5.21815	2.04528
23	1	-0.0668258	1.26869	-0.910272	0.16049	-0.439848	-0.257189	0.254503	-0.269804	-0.957143	-0.462085	0.615496
23	2	0.317052	-0.946429	2.02019	-0.709179	-0.508293	-0.136278	-0.382941	-0.389265	-0.218777	2.21928	0.636005
23	3	0.153043	2.0583	-0.904426	0.6723	0.922088	1.687	0.668941	1.67963	0.845495	0.942659	1.79856
23	4	0.245218	-2.2943	0.275723	-0.702262	0.1139	-0.356541	0.568619	-0.0132229	0.673677	-0.194524	-0.506103
24	1	-0.244064	-0.837753	0.185031	-0.610299	0.902549	0.0559188	-0.667934	-1.95629	-0.626747	-2.79668	-0.0925193
24	2	-0.53038	-0.344518	-2.72683	0.361705	-0.586519	-0.951024	-0.482399	-2.51018	-2.32056	-1.95887	-1.32365
24	3	0.287362	-1.18681	-3.27128	-2.77879	-1.95378	-2.11114	-1.35632	-0.194864	-2.54494	-2.84918	-1.842
24	4	0.131023	0.0829079	0.252752	-0.368128	1.21497	-0.475579	0.404976	0.874232	0.188753	2.33655	-1.4031
25	1	-0.0400837	-1.21153	-0.109454	-1.4365	-0.316504	-0.112971	1.27506	0.740404	-1.11522	-1.00776	-1.82272
25	2	0.0126434	-0.864156	-1.22106	-0.896091	-0.0413798	-0.319774	-1.07395	-0.105487	-0.675919	-0.540033	-1.87188
25	3	-0.0392398	0.413628	-1.64204	-0.319653	-0.482671	1.53243	1.147	-0.641393	1.81834	1.0093	0.266106
25	4	-0.0875317	3.02481	1.52962	0.813612	0.27037	1.31674	-0.948076	-0.404473	1.09416	1.99237	1.33262
26	1	-0.217733	1.10201	1.63769	1.09228	0.452074	0.89808	0.890166	0.911973	1.35259	1.50488	-0.544296
26	2	0.0598903	-0.182509	2.68238	1.2236	0.383863	1.39467	1.52139	1.42253	0.0891605	0.367301	2.2161
26	3	0.159477	1.48793	0.154627	-0.702739	0.0821715	0.0510008	0.152823	0.332842	0.690978	1.17383	0.998092
26	4	0.0201197	-0.0619487	0.366143	0.569389	0.191972	0.532398	-0.0123295	-0.943779	1.41693	0.100148	0.433072
27	1	-0.0848337	-5.02064	-2.20283	-1.65292	-1.71355	-2.2833	-0.287623	0.846544	-3.46657	-0.387322	-3.81172
27	2	-0.165476	3.35791	-0.740359	-3.54618	-0.642499	-1.59004	-2.08272	0.90257	-2.55681	0.363101	0.51224
27	3	-0.356516	1.07338	2.52386	1.78626	1.17965	1.84722	1.75615	1.06313	0.638906	1.19336	-0.254824
27	4	0.308726	2.61654	0.576124	-0.0939029	-0.17704	0.214096	0.421573	1.15962	1.7041	0.215453	0.452455

## Sheet: R SIIi
Subject	Run	ExpReg	Int1	Int2	Int3	Int4	Int5	Int6	Int7	Int8	Int9	Int10
1	1	0.208765	-0.394749	-0.762924	-1.48971	-0.1776	0.509404	-0.639692	-0.24963	0.225944	0.178155	0.484382
1	2	0.23302	1.04959	0.194223	0.263231	0.0392708	1.66207	0.958585	0.870823	0.964131	-0.0213307	-0.2649
1	3	-0.0552644	0.513579	1.18519	-0.240577	0.234589	0.407397	-0.209523	0.218784	0.0402401	0.253203	-5.33727e-13
1	4	0.299287	-1.08629	-1.05069	-0.0836515	-2.80957	-1.03158	-0.0172922	-0.511664	-0.0153006	-1.2374	-1.26951
2	1	0.10486	-0.841297	0.200888	-0.807209	-0.676773	-0.426251	-0.55407	-0.415464	-0.846323	-0.0170538	0.362072
2	2	0.233343	-1.19344	0.332681	-0.543699	1.34325	0.557906	-0.569239	0.283383	-0.88649	-0.599592	-0.0949214
2	3	0.0960879	-0.24461	0.0730772	-0.840112	0.213497	-0.158166	-1.24034	-0.0880377	-0.299074	-1.3088	0.0557963
2	4	-0.15368	1.21481	-0.25603	0.80461	1.50542	0.31774	1.12977	0.830569	1.74903	-0.0687706	0.0151166
3	1	0.505921	2.82676	0.722186	0.421291	0.168888	0.0429859	2.35305	2.92807	1.28507	2.75793	4.84249
3	2	0.259969	1.42562	0.688853	3.4471	2.27013	3.7303	1.69634	6.32961	3.29994	6.25464	2.33995
3	3	0.371072	4.98276	-1.66079	-1.03504	1.84199	1.78852	0.210789	4.36528	2.71793	-0.0756138	-1.65283
3	4	-0.0443891	6.80628	2.55652	1.8378	4.54916	3.7101	1.09261	0.794068	2.16316	4.33473	6.85015
4	1	0.245537	0.846246	-0.0554115	-0.125746	0.333198	0.535966	0.175087	1.05585	0.646664	-0.43659	0.488911
4	2	0.113091	-0.172376	0.326902	0.95281	0.214567	0.710068	-0.577677	0.504543	1.17368	-1.07078	0.841259
4	3	0.208746	-2.25903	-0.422802	-1.18949	-1.09387	0.568923	-0.775687	-1.24806	-0.325406	0.118855	0.873728
4	4	0.555998	-2.20095	-1.46759	0.547383	0.586292	-0.848959	1.21462	1.29169	0.25803	1.79363	1.67915
5	1	0.208673	3.14702	-0.329208	2.07015	1.70173	3.16014	2.82762	2.83083	2.38854	2.24113	3.72808
5	2	0.417632	-2.73053	2.44121	-0.236889	-1.78195	1.8649	0.575912	1.80998	1.0166	2.17787	5.24286
5	3	0.487189	0.00194076	3.16679	-0.994837	3.10469	2.50636	3.27965	1.64563	3.09804	3.08178	1.64914
5	4	0.0429823	0.585956	-0.242491	0.855444	0.744238	0.529089	2.02573	1.27572	1.06502	2.35479	1.00431
6	1	0.234846	0.779835	-0.422853	-1.35121	0.481207	-0.0818901	0.900088	0.1394	0.00771165	1.04214	1.978
6	2	0.0543215	-0.91871	-0.62104	-1.49684	-1.58779	-1.11588	-0.972642	-0.186295	-0.759922	-0.33666	-1.72055
6	3	0.0543981	0.92323	-0.0199983	1.28515	0.83484	1.02465	0.881219	1.29394	0.962828	0.744016	0.140682
6	4	0.392807	-2.3497	-0.860448	-0.337193	0.0346133	0.12401	0.601963	-0.41299	0.575265	0.33709	-0.0471803
7	1	0.459737	-0.139467	-2.34991	-1.40623	-0.768817	-0.832683	-0.456776	-0.598407	-0.670572	1.53297	-0.134657
7	2	-0.192182	0.017167	-0.72309	-0.397795	-1.58242	-1.15956	-0.344695	-1.79511	-0.982174	-0.85214	-2.11127
7	3	-0.179595	-2.80351	-0.0344979	-0.6987	-1.14696	-1.09434	-1.22162	-2.99104	-0.00419751	-0.88514	-1.11308
7	4	0.0775245	0.0851055	-1.95976	-0.259831	-0.104252	0.443944	0.138229	0.429483	-0.464159	0.581366	1.18417
8	1	-0.0280955	-1.09771	-2.6331	-0.165919	-0.566272	0.634405	-1.29795	-0.404545	-0.548697	-0.372543	-0.607197
8	2	-0.104273	-1.30145	-1.21002	-0.271765	-0.70016	-0.135542	0.0921768	-0.893815	-0.763088	0.352088	-1.55002
8	3	0.180773	0.719757	0.885466	-0.0822719	-1.26164	-0.574689	0.141426	1.0177	1.1719	1.57874	-1.23612
8	4	-0.0105289	0.324817	0.547544	-0.0102579	-0.854785	-1.03537	-0.582342	0.112485	0.612392	0.971605	0.717301
9	1	0.397461	-1.58602	-2.82253	-1.53102	-1.55601	-1.80342	0.0290881	-0.315842	-0.29124	-0.00746646	-0.439498
9	2	0.420959	-1.65541	-3.59257	-0.606719	-1.27011	-2.08453	-1.27752	0.575091	0.28245	0.0550615	2.50461
9	3	0.324221	-3.21612	-1.81986	-2.28572	-1.14468	-2.28786	-0.92372	0.587535	-0.309639	-0.472075	-0.915242
9	4	0.16952	-1.29021	-1.6848	-1.51022	-3.04615	-1.8178	-2.2967	-1.53698	-1.55128	-0.744193	-1.5476
10	1	0.416731	-2.74884	-1.98287	-0.17407	-0.772434	0.138843	-0.599117	-0.528956	1.00499	-0.692308	0.555028
10	2	-0.00607886	0.160874	0.311832	-0.952873	-0.806957	-0.211957	-1.60376	0.256537	0.123511	-1.46239	-0.0024986
10	3	-0.134555	-1.80586	-0.10359	0.453198	0.676336	0.299167	1.04946	-0.281363	0.0561496	-0.35982	0.217911
10	4	0.476419	-0.411667	-1.2613	-1.4002	-0.420049	-0.575247	-0.134933	-0.625589	1.05925	1.53952	-0.476277
11	1	0.0393495	1.28609	1.42563	1.16625	1.23949	1.02976	1.3924	1.57361	1.00957	0.125051	1.50456
11	2	0.15547	0.0900162	-0.749692	-1.34632	0.676048	-0.709642	0.0694792	-0.0372257	-0.478854	0.0862622	-0.106132
11	3	-0.00520652	-1.39005	-0.451454	-0.410684	-0.237408	-0.200893	-0.28913	-0.273859	0.186562	-1.21029	-1.64072
11	4	0.101521	-0.0967271	-1.05801	-0.126539	-1.46228	-0.615191	-0.967126	-0.112333	-0.0489955	0.435437	-0.637366
12	1	0.256277	-2.51192	-2.70024	-1.86769	-1.19926	-2.19948	-0.576647	-0.663114	-0.345438	-2.45894	-1.41644
12	2	0.297244	-0.199285	-2.75685	-1.83026	-1.0878	-1.54619	0.0337719	-0.588445	-1.87562	-0.858276	1.72575
12	3	0.405017	-4.08599	-3.57777	-2.72936	-2.6844	-1.71359	-2.62233	-1.30311	-1.43601	-2.44007	-2.31011
12	4	0.0958287	-1.47511	-1.10028	-2.20529	-1.2265	-0.667708	-0.496511	-2.27895	-1.38018	-2.93319	1.58984
13	1	-0.0509062	-0.565778	-0.682465	-1.34135	-0.43873	-0.456461	-0.418541	-0.526585	-0.290074	-1.60647	-1.813
13	2	-0.490498	-1.03968	-0.301017	0.274739	0.150147	-0.230991	-1.28555	-1.15738	0.1004	-0.942109	-2.86285
13	3	0.147629	-3.00378	-1.86104	-1.3638	-1.33757	-1.5137	-1.45252	-1.76737	-1.94073	0.338293	-2.59063
13	4	0.0960651	-1.83685	-1.21467	0.755508	-0.273942	-0.665857	0.0762409	-1.06556	-0.242221	-0.315852	-1.0526
14	1	0.347281	2.37215	-2.19471	-1.86886	-0.725946	-1.2817	-0.1149	-1.58273	1.2497	0.064931	1.28416
14	2	0.339358	-3.70752	-2.32273	-2.19163	-4.61391	-2.07546	-1.48442	-3.2055	-1.27322	-1.56237	0.36345
14	3	0.0247928	-4.46349	-0.924511	1.80364	-2.11664	-2.34795	-2.24406	-1.14826	-1.1898	-1.06831	-0.262431
14	4	0.314818	-1.01976	-0.323873	1.17535	-0.84521	-1.04371	0.0555541	-1.65254	2.11789	-0.74187	1.35542
15	1	0.0462422	-0.398177	0.687198	-0.881958	0.477614	0.670691	-0.0237323	0.879615	0.365335	0.515121	0.741774
15	2	-0.424781	1.43012	0.491923	1.48232	1.05177	-0.955481	-0.131296	0.464943	-0.0137752	-2.41434	-1.83007
15	3	0.215338	0.0903427	1.40659	0.782537	-1.51251	1.05538	1.29608	0.366552	1.26399	0.741858	0.34939
15	4	0.21776	-0.38659	1.66308	-0.891429	-0.411389	0.235381	0.6444	0.345364	2.60116	1.64306	0.885412
16	1	0.369214	-2.63315	0.997686	-1.37236	-1.32273	-0.112898	0.231575	1.64441	-2.86178	4.34912	0.954698
16	2	0.193002	-7.48045	-0.143722	0.399024	-1.84926	-0.211147	-1.03593	1.86955	-1.25637	-1.84179	-2.76841
16	3	0.163864	0.476989	-5.95422	-2.62566	-0.242549	0.802673	-2.43958	2.01904	-2.03437	-1.89303	-3.3925
16	4	0.391937	-4.60561	-2.91556	-3.78875	-2.55952	-0.451695	1.48568	-1.27707	-2.15704	0.34668	-0.762215
17	1	0.116259	-2.41229	0.0417123	-2.66021	-1.40476	-0.180072	-0.0594351	0.534269	-0.379207	-0.26071	-0.593153
17	2	0.113004	-1.83379	-1.57621	-1.23337	-0.876367	-1.36368	-0.126497	-0.894349	0.196104	-0.820202	0.275259
17	3	0.363483	-1.33399	-2.45947	-2.54053	-0.76395	-0.768388	0.0213928	-0.190265	-0.599546	0.475585	-0.949552
17	4	0.31136	-0.400878	-1.31254	-1.40289	-0.158401	1.39919	1.51963	-0.119594	0.626264	2.01581	-0.728682
18	1	-0.117429	-1.99448	-1.41657	-0.876535	-1.70182	-1.18712	-1.36713	-1.35654	-1.70532	-1.49327	-1.76407
18	2	0.124697	-0.922544	-0.672583	-0.269102	-0.710802	-0.0562097	-0.202336	-0.0581046	-0.0998619	-1.41861	0.338327
18	3	-0.017288	-0.938054	-1.78343	-1.37756	-1.50309	-0.945528	-0.779871	-0.809471	-1.50893	-1.60718	2.62369
18	4	0.201822	-1.1329	-0.708606	-0.36821	-1.24525	-0.734063	-0.930543	-0.69893	0.345906	-1.04403	-1.2047
19	1	-0.528331	1.15483	-0.524556	-1.35024	0.371283	-0.821731	-2.04508	-1.85951	-1.87905	-0.668285	-1.46828
19	2	0.0266653	-0.405247	-0.179314	-0.52136	-1.15827	-0.471423	-0.483748	-0.821402	-0.871942	0.713953	0.600745
19	3	-0.0782371	-0.287095	-0.463327	0.0578755	0.207973	-0.482993	-0.177004	-1.49658	-0.898603	-1.10946	-0.849207
19	4	-0.303854	-0.171568	-1.78227	-1.83508	-0.143738	0.101206	-1.71044	-0.340618	-0.489211	-1.82468	0.209596
20	1	0.0975997	-0.393077	0.354737	0.790049	-0.94197	-0.276714	-0.547103	0.839621	-0.667485	-0.196883	0.789058
20	2	0.169571	-0.288177	-1.19648	0.55658	-0.0248817	-0.965272	-0.56401	0.249154	0.471955	0.511965	-0.765407
20	3	-0.251256	-0.63897	-0.290688	-0.132868	-1.00197	0.0631025	-0.788903	-0.732412	-2.21381	-1.21407	-2.22813
20	4	-0.113978	0.0249795	-0.699394	0.233442	-1.41467	-1.76208	-1.27734	-0.778923	-1.53548	-1.00733	-1.518
21	1	0.0212674	-2.89893	-3.82269	-3.30596	-1.37441	-2.7107	-2.62616	-1.24102	-2.63133	-2.29095	-1.68958
21	2	-0.0128841	-1.38375	-0.546024	-2.75438	-2.52082	-1.84496	-1.74924	-2.22202	-1.35993	-1.38922	-1.87712
21	3	-0.170605	-0.263853	-0.976097	-2.3001	-0.644298	-0.99059	-2.47556	-2.04989	-1.604	-1.18181	-1.9395
21	4	-0.246338	0.0573039	0.237254	-1.2521	-0.248079	-0.641678	-2.54295	-0.230278	-1.41875	-1.63302	-2.26222
22	1	0.257782	-1.92609	-0.656868	0.0490716	-0.621306	-0.590349	0.305453	0.925726	0.328209	0.903015	-0.693292
22	2	-0.580708	-1.95964	1.19741	1.3277	0.612239	2.17838	0.00349441	0.29557	0.483556	3.94292	-3.79327
22	3	-0.740194	0.0769659	-1.6611	-2.63353	0.19593	-0.968799	-1.12582	-2.00185	-1.72395	-1.56614	-5.28476
22	4	-0.588045	-1.72043	-1.21222	-0.91892	0.891927	-0.451077	-0.0717024	-1.47241	-2.10524	-0.527534	0.239925
23	1	-0.296673	-0.212249	-2.75557	0.330256	-0.55409	-0.936196	-0.54502	-1.61523	-2.08632	-2.07521	-2.48125
23	2	-0.0649901	-0.359629	0.53757	-1.20392	-0.173327	-0.240905	-0.685778	-0.0194068	-0.295489	-1.52267	-0.47048
23	3	-0.00723937	-0.467572	0.330584	-0.115806	0.412304	0.287866	0.280621	-0.0110741	0.234299	-0.0206271	0.0305006
23	4	0.125885	-0.994619	-0.977426	0.16434	0.30625	-0.304547	-0.0531572	-0.466036	-1.25618	0.493797	-0.919068
24	1	0.191198	-1.25631	-1.65787	-1.78133	-0.955304	0.33712	-0.569933	-1.76973	-2.24384	-0.658224	-0.508859
24	2	-0.284891	0.804578	-1.4294	-1.64357	-0.178792	-1.42251	0.549969	-2.8521	-1.88712	-0.876592	-2.47128
24	3	-0.0949765	2.05091	-0.237854	-0.307489	-1.3773	-1.32073	0.0378756	-0.266049	0.124576	-2.55793	-2.44745
24	4	0.877964	1.63813	-1.70874	-0.116904	-1.90091	0.469029	0.802222	0.79405	0.900881	2.97389	-0.464698
25	1	0.449996	3.22651	-4.19404	-0.242796	-3.16251	-2.95833	0.75774	-1.53075	-0.224785	-5.14268	-0.930295
25	2	0.110565	2.71278	1.31115	-4.93198	-4.05998	-0.155658	-6.15294	-1.9631	-3.2362	0.315741	-0.587772
25	3	-0.295167	-9.92084	-4.80259	-0.416844	-4.88226	-0.884678	-0.754503	-3.31925	0.633507	1.88479	0.679768
25	4	-0.330531	-0.306622	-2.34388	-6.84079	-0.323646	-3.18965	-5.77359	-2.91528	-3.3437	-4.1359	2.55055
26	1	0.1207	-0.510482	-0.436978	-0.0942903	-0.767741	-0.885537	-0.232799	-1.11498	-0.478627	0.985491	-2.28776
26	2	0.0900666	-0.317949	1.29976	0.510791	0.761833	0.544662	-0.402312	0.268444	0.648068	0.813901	-0.357292
26	3	0.561369	1.24438	-2.37646	-1.52022	-1.15653	1.05667	0.874354	-0.0292476	-1.79275	0.650065	2.03484
26	4	0.239854	0.204301	0.0889643	0.20172	0.036002	-0.0286059	-0.398178	1.05035	0.871583	0.244348	1.24171
27	1	-0.152958	-9.25833	-5.98687	-3.14266	-3.64568	-2.597	-1.6285	-0.0340039	-4.93173	-2.63567	-6.75602
27	2	-0.176456	1.36113	-1.22792	-4.27956	-1.21772	-2.40011	-1.8437	-0.653116	-2.68515	2.42727	-2.89568
27	3	-1.0336	0.842708	1.90775	1.90741	1.47826	0.338843	-0.607487	-0.855176	-1.3888	-0.735559	-1.93332
27	4	-0.0537776	-0.149046	-0.229972	-0.910774	-1.00269	-0.21994	0.524144	0.894754	1.17497	-1.43393	-1.57834

## Sheet: LSIIl
Subject	Run	ExpReg	Int1	Int2	Int3	Int4	Int5	Int6	Int7	Int8	Int9	Int10
1	1	0.287171	-0.9584	-1.10922	-0.996198	-0.786273	-0.116012	-0.06522	0.62804	-0.904871	0.165404	1.85565
1	2	0.131965	-0.457939	-0.944182	-0.349449	0.794646	1.59174	1.85708	-0.0564419	-0.424573	0.474562	-0.217086
1	3	0.190814	-1.2676	0.413881	-0.750324	0.35405	-0.361015	0.146899	1.28248	-0.119653	0.714367	-1.12603e-12
1	4	0.260411	-2.17292	-1.84778	-0.974346	-1.18523	0.0885221	-0.27696	-1.49853	0.113569	-0.163821	0.307894
2	1	-0.182099	3.05783	0.317699	-0.494272	-0.0497814	-0.146313	-0.940858	0.864819	-0.387444	0.977331	1.1277
2	2	-0.172434	-0.245497	0.550417	0.0468886	1.16092	-0.643668	-1.6453	0.460227	-1.33079	-1.36848	-1.44599
2	3	0.299604	-1.44377	-2.80575	-2.00272	-0.527762	-0.768235	-0.748127	-1.75037	-1.19606	-0.302854	-1.37771
2	4	-0.139965	2.27014	0.815814	-1.74714	-0.387784	-0.531251	-1.26577	-0.661101	0.262937	-0.761608	-1.71629
3	1	0.341568	0.317811	0.381938	0.276166	0.237265	1.78877	1.77931	1.37651	1.03092	1.10803	0.963325
3	2	0.14896	0.193803	0.508366	1.16811	0.897876	0.850052	1.77511	1.53789	0.744495	0.708939	2.26882
3	3	0.204001	1.57022	0.439316	-1.03521	0.576947	0.996469	0.984913	0.787386	-0.00292812	1.86698	0.0824549
3	4	-0.0503082	1.66631	1.59613	0.82515	0.834623	1.37794	0.399189	0.5255	-0.737016	1.82174	1.18507
4	1	0.0867616	-1.51987	-0.169313	-0.477503	-0.0564254	0.243374	-0.796796	-1.00642	-1.06633	-1.44199	-0.292726
4	2	-0.0330466	0.54238	-0.137869	0.55427	-0.156194	-0.740683	-0.320957	-0.168979	-0.0489492	-0.48768	-0.249555
4	3	-0.0667137	0.344316	-0.364393	0.729641	0.204706	0.0607136	-0.541416	-0.681763	-0.897667	0.177156	0.469882
4	4	0.467711	-1.90518	-1.17848	0.0751145	-0.592055	-0.456522	-0.432113	-0.593647	-0.217546	1.00491	0.335883
5	1	0.0648042	2.01589	1.73115	2.42807	1.26771	2.59531	2.3969	2.19841	1.18293	2.90594	5.4313
5	2	0.375884	-0.414483	3.36793	0.723035	0.122093	3.82154	2.02573	2.66402	2.40268	1.87134	2.47841
5	3	0.421549	0.0792571	3.15787	1.65744	3.58782	3.26432	3.15154	2.98334	3.09209	4.06679	2.65691
5	4	-0.0350376	2.33483	2.08013	2.55151	1.1451	1.80265	2.457	2.60711	2.75238	0.382119	1.96486
6	1	0.123221	0.00288199	0.208033	-0.783311	0.58135	0.670731	0.00684921	0.890092	-0.0711079	1.239	0.840802
6	2	0.209606	0.4276	-0.543139	0.96285	0.404468	2.10814	0.275823	0.434445	0.437881	0.362772	1.12457
6	3	0.111497	0.836315	0.300266	1.78093	2.11527	1.83393	1.68307	1.59051	1.20716	0.0458797	1.5837
6	4	0.35773	-0.396127	-0.964275	-0.0143816	0.641104	0.517906	0.800449	0.569706	0.994309	0.584044	-0.633436
7	1	0.079529	1.31489	0.373817	1.52197	1.64322	0.993636	1.07273	1.27502	0.592966	1.10962	0.348482
7	2	-0.0911348	1.51573	1.27098	0.539078	0.368578	1.12929	0.497416	0.327231	1.20204	1.19308	0.153778
7	3	0.00386859	0.82804	1.94824	2.11988	1.68846	1.16025	1.23403	0.918107	1.50746	1.35623	0.799431
7	4	0.53219	-1.08051	1.25662	1.10362	2.25436	0.759021	2.21124	2.49361	1.68883	2.03609	0.758548
8	1	-0.164956	0.128579	0.327558	1.33433	0.86777	1.94565	1.39322	0.773592	1.32958	-0.180581	0.106691
8	2	-0.060186	1.14248	-0.303682	1.34108	1.11034	1.00505	0.258506	0.374347	1.11987	1.25116	0.428971
8	3	-0.0285056	0.353451	0.839382	-0.51732	0.776759	0.403473	0.467432	0.0911445	-0.272003	1.42797	0.235223
8	4	0.0237881	0.745733	-1.45869	0.169683	0.0359958	1.06585	0.475468	0.266253	-0.148505	1.1482	1.3375
9	1	0.175704	-0.384396	-0.503101	-0.624317	-0.0790194	-0.214993	0.710334	-0.0226296	0.312967	-0.221383	-0.0614715
9	2	0.133361	1.1996	0.0451072	0.720175	0.382778	1.14485	1.66016	1.24906	0.709865	1.94155	0.896217
9	3	0.177408	-0.0787433	0.00162234	0.614973	0.527849	0.389553	0.548885	1.86439	0.938245	0.324566	-0.124593
9	4	-0.205373	-0.0665974	-0.442357	0.225951	1.2011	0.634021	1.25638	-0.0660471	-0.0452419	-0.158181	0.403683
10	1	0.214968	-2.05749	-0.767434	-1.12798	-1.2434	-0.590868	-0.487407	-0.1736	0.90443	-0.538992	-0.539817
10	2	0.0981058	-1.23166	-1.32521	-1.13049	-1.40523	-0.154056	-1.69431	-1.00533	-1.09442	-1.26116	-1.25829
10	3	0.172126	1.30037	-0.494718	-1.11947	-0.359149	-0.00421115	-0.0449628	0.12304	0.138093	-0.117038	-0.0178012
10	4	0.323968	-1.07231	-2.07856	-1.37914	-0.739995	-0.558183	-1.01283	0.0161303	0.190777	0.229575	-0.8207
11	1	-0.122071	0.908401	0.698737	-0.294672	-0.511755	-0.131504	0.378232	0.0393225	-0.435144	-0.93012	-0.854945
11	2	0.17295	1.0788	-1.32011	0.962412	0.063801	0.250265	0.546692	-0.0775556	-0.274014	0.144658	-0.609385
11	3	-0.21368	-2.76854	-0.367494	-1.47774	-1.49984	-1.31432	-1.91489	-0.273388	-1.42476	-0.605679	-1.63161
11	4	0.266222	-3.17603	-0.63735	-0.0070919	-0.610821	-0.888827	-1.13716	-0.0224272	-0.0480422	0.487886	0.783218
12	1	-0.119244	2.52197	0.973002	0.878014	3.1792	1.00985	1.39675	1.95901	1.90745	0.86484	1.35157
12	2	0.00745001	0.934154	1.92088	1.89426	1.62655	0.749269	1.68955	0.778718	1.9087	2.26668	2.26088
12	3	0.128111	0.971793	1.09619	1.48883	1.50152	1.41732	1.99336	1.60453	1.35634	1.59799	2.87655
12	4	0.000297288	2.11081	1.3245	1.48776	0.735849	1.67161	1.49564	1.8083	0.685413	1.41372	0.961965
13	1	0.102319	-1.46698	0.879478	-0.888849	-0.57738	-0.247492	-0.0860039	-0.136395	0.0566985	-0.508513	-1.33394
13	2	-0.0992791	-0.485238	-1.08269	-0.138279	-0.58363	0.0577659	-0.796998	-0.786811	-0.236908	-0.0332194	0.244634
13	3	0.0732837	-0.831469	-0.40479	-0.72469	-1.67663	-0.0750775	-0.23868	-0.679005	-0.639809	-0.591863	0.664294
13	4	-0.151532	-0.153031	1.65349	1.28316	0.774465	-0.536631	0.885704	0.296727	-0.32032	0.470348	0.859906
14	1	0.182362	-0.157245	-0.568832	0.945258	0.175876	0.635904	0.669183	0.793382	-0.0352372	0.950841	1.33112
14	2	0.36948	-0.894671	1.24802	0.667818	-0.626441	-0.02147	0.432154	0.917319	1.18653	-0.0547077	0.953584
14	3	0.286677	-0.183163	0.554725	-0.139512	0.0445803	0.068488	-0.490746	0.118645	1.31237	0.869388	0.913507
14	4	0.233474	0.268979	-0.1973	-0.100707	0.0648121	1.34977	1.15627	1.07363	1.01822	2.37225	1.55623
15	1	-0.0163267	0.0420012	0.15638	0.466545	-0.927433	0.553797	-0.817247	-0.0426372	-0.800832	1.6786	-1.17674
15	2	-0.181374	1.10109	-0.1524	0.339509	0.95621	-0.0628897	0.00560543	-0.187822	-1.36688	-0.484218	0.405434
15	3	0.578684	-0.216155	-0.581686	0.558042	-0.526925	-0.016666	0.392402	1.03443	0.988556	1.95733	1.72355
15	4	0.238035	-1.72242	-0.467828	0.369213	1.09417	-0.0281283	-0.555657	1.64914	-0.327469	0.779972	1.61795
16	1	0.117375	-0.711136	-0.305754	0.760015	-0.38503	-0.708543	0.0614752	-0.0877654	-0.600121	0.00282038	0.909343
16	2	0.264174	-1.25241	-0.995435	-0.920322	-0.111947	-0.334325	0.40634	0.615063	-0.0860591	-0.554563	0.461442
16	3	-0.163314	0.448683	-0.866899	0.235035	1.32124	1.2317	-0.533748	-0.165878	-1.17011	0.0856251	0.231989
16	4	-0.0872363	-0.174288	0.518273	0.464748	-0.681	0.575716	0.0164214	-1.00406	-0.552957	-0.685101	-4.00634
17	1	0.150431	0.413955	-0.0824938	0.00668762	-0.822727	1.03114	-0.05556	0.72141	0.481693	0.348466	-0.275489
17	2	0.312698	-0.219995	-0.0454158	0.10523	0.536547	0.773514	1.86726	0.949759	1.77668	1.54384	1.51524
17	3	0.0160383	2.19288	-0.685579	0.073938	1.17308	-0.598238	0.325903	0.340625	1.01622	-1.67269	0.991097
17	4	-0.0249035	1.48733	0.991051	2.75069	2.55007	2.51794	1.4474	0.966028	1.43778	0.770349	0.257789
18	1	-0.163406	-0.538738	-0.821861	-0.27416	-0.650513	-0.529755	0.145507	-0.318876	-0.993914	-0.197778	-0.235152
18	2	0.451546	1.07403	-2.00995	-1.64625	-1.655	-1.20156	0.074796	0.652808	-0.134756	-0.818128	1.37008
18	3	0.214529	-0.509161	-0.66345	-1.57045	-1.63173	0.135485	-0.143179	-0.316186	-0.466179	-1.05725	1.63126
18	4	0.00600944	-0.61929	1.17018	0.56602	0.19151	-0.135005	0.617439	0.189863	1.38465	-0.620929	0.82294
19	1	0.0183207	-1.923	-1.61111	-0.560386	1.54144	-2.30688	-0.205163	-0.0997541	-1.00712	0.789233	0.341396
19	2	0.547788	-1.91425	-0.93998	-1.28753	-0.995148	-2.58207	0.137249	-0.238255	-0.303915	0.804666	1.09681
19	3	0.582675	-2.05488	-1.5963	-2.08098	-1.86042	-2.133	0.154768	-0.528587	-0.737673	-0.722309	-1.90131
19	4	0.0720359	-0.406925	-2.71299	-1.98059	-1.19485	-0.999942	-1.25914	-0.0230411	1.42515	-2.64912	-0.785148
20	1	0.133252	5.59282	4.61355	2.82819	1.39778	3.18383	4.91669	2.71566	2.98457	5.92875	4.55927
20	2	-0.0268142	1.37399	-0.301171	-0.267875	1.81461	1.19962	-0.800811	1.9189	1.50267	0.652702	0.604476
20	3	-0.31388	-1.34268	-0.0968619	0.666109	0.74806	0.759753	-0.0288374	-0.178996	-2.13448	0.0705861	-0.264048
20	4	-0.0416989	-0.140713	0.617313	0.310197	-0.00292534	0.508373	-1.39637	0.622969	-0.161125	-0.0481433	-1.50106
21	1	-0.0448917	0.374267	-1.55189	0.495694	-0.0731874	-2.21945	-1.2423	0.145745	-0.965795	-0.585277	1.3144
21	2	0.268766	2.0249	-0.400696	0.472493	-0.89186	-0.616054	0.427249	1.97416	1.77488	0.923812	0.654231
21	3	0.174313	-2.2562	-0.849245	-0.453336	-0.697524	-1.06248	-1.53902	2.67977	-1.51091	-0.183978	0.228519
21	4	0.190249	0.230828	3.42777	-0.273831	0.817283	0.266282	2.1141	-0.0688894	1.31915	1.09403	2.69423
22	1	-0.013074	1.63387	1.20924	0.102907	2.19559	0.383905	1.63096	2.36302	1.73961	0.496913	3.48828
22	2	-0.0643809	2.59792	1.87325	1.4073	1.6432	2.06198	0.841341	0.541524	2.42897	2.75306	-1.88808
22	3	-0.35234	0.819742	-0.766985	0.80564	2.04485	0.794932	-0.339812	0.555494	1.02094	1.32941	-3.2959
22	4	-0.134595	0.100253	-0.265767	0.832207	1.43038	0.142315	1.2508	-0.140774	0.00177933	3.56514	1.16296
23	1	0.197325	-0.459888	-1.98206	0.679823	-0.471372	0.169467	0.936209	0.595342	0.376094	0.140397	0.611247
23	2	0.204016	0.886714	0.902612	0.914695	0.967314	0.192055	-0.342563	0.594287	0.185085	0.96365	1.59381
23	3	0.28154	0.674061	-0.84544	1.24474	0.918114	1.46814	0.807702	1.5435	0.51945	2.15727	1.35396
23	4	0.109218	-0.472549	0.778301	-1.27175	-0.605141	-0.52714	0.575913	0.352844	0.297177	-0.922735	-1.05357
24	1	0.154405	2.7363	2.57724	1.95132	0.953538	4.0473	3.64707	2.36948	2.54731	0.969858	2.70836
24	2	-0.532358	2.92441	-1.94909	1.86779	1.15736	0.250378	0.67322	-1.29633	-2.18668	-1.52966	-0.817929
24	3	0.239243	0.606295	0.366101	-0.934595	0.103066	-0.724755	0.396077	2.79929	0.975416	0.448318	-1.3841
24	4	0.11415	2.09657	2.8514	1.32472	3.166	1.60863	1.41556	4.10902	0.405302	4.43494	-0.514158
25	1	-0.0935344	2.19854	-0.462431	0.683424	0.462543	0.621383	0.245832	0.253111	0.731161	0.194455	-0.308408
25	2	0.0759724	3.28812	2.8473	0.804181	0.65638	2.36717	0.283215	1.13182	1.27159	0.18143	1.01066
25	3	0.195653	-0.0472104	-0.828847	-0.212123	-1.11193	0.63583	0.806373	1.39248	1.46798	-0.0150046	0.0954793
25	4	-0.0805908	-1.98457	-1.62541	-0.644882	0.0685888	-0.0585906	-1.50613	-0.931847	-0.632827	-1.41537	0.072886
26	1	-0.00543582	3.83719	2.2073	1.18691	1.46855	2.63482	1.61685	1.36594	1.84344	2.68844	1.59291
26	2	0.119702	3.65956	2.3246	2.20491	1.90976	1.59576	1.54225	1.87405	1.33479	2.9295	1.92748
26	3	0.0197462	3.24874	-0.120412	0.553348	0.758947	1.16931	2.39549	0.516519	1.55034	2.71122	1.70787
26	4	0.254064	-0.571278	1.83358	0.795018	-0.765865	1.22328	0.800749	1.49601	1.19925	0.0783134	1.53125
27	1	-0.0434922	-2.19047	-2.58398	-1.51156	-3.54279	-1.10169	-1.74323	0.538029	-1.97331	0.0474857	-3.57022
27	2	0.01424	1.22762	0.0811105	-0.783398	-0.769162	-1.30805	0.0483412	-0.609294	-0.226944	-0.274093	-0.0262071
27	3	-0.0171296	0.880662	2.68246	0.218262	0.757291	0.87129	-0.270911	1.18573	0.957885	-1.15837	1.38909
27	4	0.0300664	2.13372	1.03457	0.675288	0.609937	-0.759074	1.17524	0.875671	2.10628	0.894893	1.09483

[truncated: 3 more sheets: L SFG, L IPL, L V3]
