# Supplementary material for: Neural basis of somatosensory target detection independent of uncertainty, relevance, and reports
Source: eLife. 2019 Mar 29;8:e43410. doi: 10.7554/eLife.43410 (PMC6440741; doi:10.7554/eLife.43410)
Supplement: Figure 4—source data 1. — Beta estimates and stimulus response profiles for regions modelled by the uncertainty model were extracted as described for Figure 3—source data 1 and are displayed in Figure 4B. Beta estimates for experimental regressors and for all intensity levels are provided for each region of interest, participant, and run. [file elife-43410-fig4-data1.xlsx]

## Sheet: SMG-ACC
Subject	Run	ExpReg	Int1	Int2	Int3	Int4	Int5	Int6	Int7	Int8	Int9	Int10
1	1	0.0955218	-5.03636	-4.50618	-2.63894	-3.79644	-3.53002	-2.30554	-3.83115	-2.91435	-5.58362	-2.38083
1	2	-0.215601	-3.0695	-0.744964	0.143583	-2.83041	-2.18241	-2.81067	-1.34576	-1.2532	-2.75904	-0.893145
1	3	0.160638	-4.9057	0.386737	-2.07166	-2.3568	-0.222831	-1.1406	-0.209324	-4.17771	0.938096	1.37365e-12
1	4	0.611462	0.857997	-0.773684	-1.74196	1.09888	-2.14459	-2.53926	-3.17606	-2.18566	-3.66531	-4.91076
2	1	0.717441	1.14759	-2.6586	1.24159	1.60379	1.40787	-0.480281	-0.66035	-2.27109	-2.05999	-3.28287
2	2	0.682556	-0.467882	3.73938	3.14763	4.22553	2.01303	-1.05358	0.0609704	-1.44299	0.267028	2.25009
2	3	0.764089	-1.79731	-4.0345	0.282623	3.98416	0.653123	-1.67809	-0.256838	1.74986	-0.435347	-1.62273
2	4	1.22344	1.99226	3.23079	-0.709472	4.10658	5.95336	1.05503	-1.20419	3.27947	0.245268	-4.92511
3	1	-0.108201	-0.178282	0.00365925	1.51023	1.39795	1.22769	0.861947	0.646918	2.62496	2.02349	2.37545
3	2	-0.0222714	2.24099	2.20829	2.79232	1.36622	1.95842	2.24495	1.27992	0.92849	2.47361	2.13638
3	3	0.245923	1.17461	-0.093973	1.4063	2.40371	2.65564	0.449678	2.75366	2.33537	0.563006	-0.554801
3	4	-0.516174	1.25993	2.98684	3.57762	1.93424	2.8085	1.56862	2.69456	0.749285	0.349092	2.06379
4	1	0.733926	-3.2684	-0.872455	-0.772075	-1.24678	0.360487	0.20001	-2.78624	-4.15912	-1.43675	-2.06496
4	2	0.602502	1.4119	-0.694732	1.77238	2.00848	0.102204	-1.21564	-0.194401	0.863103	-0.484396	-0.294395
4	3	-0.374551	0.0988362	0.156563	0.720463	0.557084	-0.510685	-0.878874	-0.419803	-2.33767	2.8507	1.4927
4	4	0.697469	-0.399013	-3.65375	3.43035	1.01157	4.38344	3.48975	-0.561409	-0.37022	4.63879	-0.444209
5	1	0.46847	2.8601	0.953867	-0.824737	0.668955	2.98428	0.600555	1.07194	-1.24261	0.987624	1.83658
5	2	0.824066	1.84374	3.10232	0.94053	1.52587	5.37548	2.89827	1.59537	2.97982	0.764764	2.06852
5	3	0.329526	2.23739	0.130656	-1.46547	0.535568	1.12676	0.552492	-1.26427	-1.96257	-0.968104	-0.954042
5	4	0.347564	0.428207	-1.0154	0.746812	1.31916	1.15109	1.3621	0.112576	-0.0862534	-1.12189	-0.0169214
6	1	0.370174	4.94807	2.32675	0.872866	3.1578	3.5897	1.81232	1.81737	1.20614	1.53623	3.40747
6	2	0.352602	1.75537	0.44018	3.61689	1.61019	3.21351	2.10272	1.17477	1.27081	2.23101	0.536817
6	3	0.672967	2.90951	2.48489	5.09158	5.68759	3.05704	3.87336	3.9631	1.49563	1.18206	0.879186
6	4	0.613614	1.91981	2.46241	2.85751	4.62159	2.68113	2.39724	2.28731	1.34915	1.12773	2.07062
7	1	0.70876	-2.89625	0.586998	-0.812079	1.81019	-1.39854	-3.04743	-1.96777	-0.681265	-2.44658	-2.0933
7	2	0.290558	1.91686	-1.42966	-0.792866	0.894319	-0.761896	0.66114	-1.10648	0.213885	-1.83922	-0.772967
7	3	0.47141	-3.03649	-2.99729	-1.24539	-0.817397	-1.0421	-0.919758	-2.6278	-3.08277	-0.833732	-1.87701
7	4	0.639354	-3.16125	-2.81645	-2.16395	-0.428051	-0.180779	-1.39863	-2.08657	-3.36037	-2.29506	-0.718208
8	1	0.374644	-2.89921	-1.28193	-1.52488	-1.82673	-0.694383	-0.348557	-0.544468	-1.73802	-3.12571	-1.79646
8	2	-0.13339	-1.83706	-0.315392	-0.718274	-1.44102	-0.708117	-1.74058	-1.56894	-0.684043	-1.41985	-1.36377
8	3	0.272732	-1.62196	-2.31216	-1.55144	-2.39897	-0.761778	-0.0651276	-1.49345	-1.15272	-1.14515	-2.34887
8	4	0.143688	-2.63892	-2.92629	-0.448428	-0.90313	0.110892	-0.726477	-0.641777	-2.93533	-0.477711	0.38882
9	1	0.0780582	-0.74352	0.393399	-0.795294	0.600973	1.03426	0.257588	1.28023	0.545597	0.363817	1.70592
9	2	0.25329	0.995745	0.97516	1.21757	1.04904	1.66766	2.3217	0.715287	0.863252	0.712996	0.526512
9	3	0.142203	-0.62556	-1.44251	-0.635063	-0.230893	-0.697242	-0.378554	-0.138786	-1.04999	-1.26875	-1.81463
9	4	0.305861	-0.0178782	1.10428	-0.509033	-0.0728349	0.0424755	0.514079	0.116877	-0.0762247	0.00382629	-0.487228
10	1	-0.431034	-1.11273	-2.82443	4.58093	0.509534	-0.168357	-0.871249	0.330795	4.01458	0.397095	4.35656
10	2	-0.0575865	-0.849973	-2.22128	-1.43837	-1.48342	-1.67144	-1.15667	-1.00338	-2.00945	-1.62596	-0.187415
10	3	0.262086	-9.73797	-4.78775	-4.30419	-1.81113	-3.63744	-3.87645	-5.22182	-0.0549273	-3.95425	-10.0544
10	4	1.01745	-8.34701	-2.9571	-9.95355	-3.90721	1.10827	0.30621	-7.03124	-1.4851	-3.53368	-10.1361
11	1	0.469137	-1.16348	-2.74022	-0.576224	1.69915	0.436199	0.883693	1.67322	0.573181	-2.1423	1.88667
11	2	0.385039	6.26261	-0.412446	0.290109	0.338584	-0.562443	1.84395	1.33306	3.3944	-3.72782	-3.28112
11	3	0.525931	2.20131	1.19087	0.714233	-0.100382	2.02824	3.20127	3.82033	1.58773	2.42133	3.24228
11	4	0.492894	0.0330232	-1.97115	1.12009	-0.246597	0.082911	1.16501	0.976101	1.54795	0.0768567	-2.41449
12	1	0.242213	3.26452	2.46919	3.43766	3.32133	2.87394	3.10336	1.54808	2.39964	2.48251	1.97792
12	2	0.367652	1.20052	1.64922	1.47522	1.12582	1.98166	1.9886	1.3421	1.34868	0.519087	0.348009
12	3	0.138579	1.91466	0.437628	2.04943	0.70285	2.70749	1.61218	1.53139	2.78252	-0.0512679	0.770069
12	4	0.389791	-0.431098	-0.370815	1.33763	0.831355	2.37148	1.74423	0.944149	-1.34093	0.85435	-1.85199
13	1	0.390586	2.36851	0.163831	2.41877	1.64221	3.23955	1.69187	2.97757	1.44626	0.534901	-1.0983
13	2	0.587627	-0.68299	2.82233	2.00243	2.28843	3.79313	2.31998	3.03739	0.971173	1.66982	-0.108434
13	3	0.608766	-0.173303	0.169499	3.85098	2.98725	2.40203	2.91636	1.94202	-0.280207	1.1656	1.15026
13	4	0.120432	-0.284944	2.35354	-0.204505	0.799047	2.79512	1.16055	-0.574516	1.81174	2.06431	0.0204952
14	1	0.252011	1.34659	-2.84273	-1.36963	0.878997	-1.39632	0.213367	-0.862585	-2.15326	-1.79531	-2.282
14	2	-0.192801	0.757637	-1.73163	0.297079	1.7826	1.57186	-1.24303	1.61097	1.86558	-3.33279	0.654364
14	3	-0.18045	-4.89658	0.368093	-2.4092	-2.66657	-1.28384	-1.19978	-2.99748	-3.42834	0.350213	-1.66027
14	4	0.198518	-3.22923	1.5979	2.57664	1.04544	0.860983	0.34382	1.75885	1.72776	0.610084	-1.00207
15	1	0.454639	-4.46178	-2.90753	-1.20332	-2.19093	-1.26036	-0.827068	-2.33171	-1.5686	-3.40585	-4.5257
15	2	-0.148026	-0.778347	0.123908	-0.34894	-2.23617	-0.228033	-3.21561	-0.747551	0.530698	-0.822768	-2.6987
15	3	0.49966	-3.74404	-0.676365	-2.06349	-2.49861	0.638346	-1.80784	-2.42764	-1.93215	-1.01764	-2.88696
15	4	-0.397792	-1.35214	-2.23358	-2.46975	-3.77273	-2.08345	-1.28133	-0.742017	-0.425817	-2.52034	-0.541961
16	1	0.115174	2.22579	1.00441	-0.456893	0.169891	0.738797	2.18557	0.983771	0.403733	1.64165	0.69877
16	2	0.109747	2.24727	3.09448	0.936587	2.08216	1.19119	2.41262	0.582246	2.32532	1.8396	2.70107
16	3	0.34958	1.44386	1.85463	2.32164	1.91607	2.3019	4.73301	2.0247	1.49456	2.52021	2.10318
16	4	0.386978	1.82681	1.50384	1.40813	1.30312	3.46739	3.30373	2.98213	1.29748	1.20696	1.26824
17	1	0.308124	1.81987	3.55852	3.7658	1.41736	5.59746	3.61035	2.16522	2.32805	2.06084	1.53675
17	2	0.639764	-0.602041	2.25624	0.135103	1.23752	4.60581	2.98551	0.343347	2.26527	0.479574	-1.95129
17	3	0.840533	6.3801	3.3599	4.0603	5.13004	7.16496	3.43243	2.66968	3.11185	0.0950323	2.67477
17	4	0.666378	3.6879	10.4692	5.81461	5.37963	7.62044	5.83736	2.75311	5.25744	3.97339	2.55416
18	1	0.282155	-0.514009	-3.78742	0.733643	-3.40074	1.03702	-0.491565	-1.60491	-1.66446	-0.771044	0.57112
18	2	0.211356	-1.69189	1.00037	-1.5413	0.509183	-0.773524	-1.23017	-0.0494832	1.76068	-5.08368	-2.63615
18	3	0.353049	-0.996952	-1.89617	-0.875079	0.927194	-1.95618	-1.55265	-0.987876	-0.647188	-1.70798	-3.06955
18	4	0.154937	-5.90957	-1.53876	-1.46791	-0.074345	-1.18931	-1.16829	-1.96352	0.101754	-0.743272	0.0217961
19	1	0.0891143	-0.955791	2.04572	-1.637	-0.63497	0.188701	-0.177574	-1.28674	-1.72986	-0.0530894	-1.24947
19	2	-0.0597361	-2.21395	1.09554	-2.39503	-1.49831	-2.99705	-0.741417	-2.57745	-2.92237	-1.11507	0.910763
19	3	0.155018	1.23854	-0.999129	-2.21434	-1.99363	-2.65402	-1.71529	-3.39967	-3.78685	-7.46665	-1.89932
19	4	0.639207	-3.58514	-3.67975	-3.49874	-0.939931	-1.20841	-0.906919	-1.78879	0.607189	-5.8777	-4.22316
20	1	0.185363	1.87323	3.01886	1.14372	0.895748	2.16491	2.85035	1.31522	1.95709	2.58984	3.30147
20	2	0.107643	1.75874	0.559791	-1.69386	0.851067	1.58071	1.43359	0.450932	0.190633	1.04053	1.68584
20	3	0.0602109	-2.50477	1.03556	0.010238	-0.0523147	2.16107	-0.153471	0.229824	-0.576069	1.37357	1.13316
20	4	0.465745	-1.8874	-1.1014	-1.82746	-0.708581	0.235348	0.253704	-0.443879	-1.19618	-1.71415	-2.99137
21	1	0.191654	3.53152	0.414301	-1.17705	-1.82114	0.832846	0.782951	-0.959054	-0.796755	-4.46229	2.17697
21	2	0.423183	-2.31569	-1.36093	-1.50426	-2.21965	-1.86138	-0.313625	-1.01949	-4.46916	-2.13895	-2.46742
21	3	1.46492	-0.0147768	-2.66385	-2.8258	-2.58014	1.38042	3.49084	0.120752	1.0151	-1.23832	-0.774822
21	4	0.290114	-2.89044	-1.32151	-1.41834	-1.77009	-0.601077	0.291655	0.80576	-4.1892	0.116298	-1.87653
22	1	0.557921	1.68568	0.178557	-1.00635	0.98913	4.19829	3.32327	2.14182	3.21035	0.368221	3.67413
22	2	-0.453125	4.91172	2.94205	1.09727	-0.199613	0.943814	-0.323209	1.93177	-0.150889	2.00755	-3.25756
22	3	-0.137088	-4.12962	0.0302478	2.38178	2.46399	1.6725	-1.11806	2.16448	-0.262859	2.3095	0.00728061
22	4	0.914998	-2.19791	-0.503305	-3.28669	1.66359	-0.222099	2.23761	0.981795	-2.04906	-0.0231747	-3.3165
23	1	-0.0869871	0.586775	1.1868	-0.198092	0.370135	0.11763	-0.468021	-0.401724	0.7177	-0.770817	1.2541
23	2	0.0216941	1.30516	0.941978	0.822402	-0.15031	0.772023	1.14596	0.471348	0.381786	0.534266	0.265143
23	3	0.127832	0.822284	0.537018	0.937803	0.673009	1.01102	0.719189	1.71238	0.523134	0.779671	-0.240395
23	4	0.043446	1.30985	0.923639	0.550268	0.734178	0.0135837	0.696605	1.04703	-0.83835	0.438103	0.704317
24	1	0.413247	-1.7183	-0.247196	-3.8271	-1.66304	1.89492	-1.74466	-1.78944	-2.98784	0.152448	1.15557
24	2	-0.283154	3.66088	0.390361	0.678946	-0.908971	-3.37876	1.50187	-3.14777	-1.33218	-1.72717	2.29459
24	3	0.263889	2.27538	2.6325	-1.56805	-0.504104	1.93002	2.1487	0.144334	-1.09383	-2.52652	2.01426
24	4	0.944911	3.17698	-3.34523	0.95624	-0.335928	3.7735	0.69451	-2.03332	-1.91478	2.43085	-4.37733
25	1	1.41988	2.74842	2.67535	3.44252	5.22357	7.10107	1.84475	1.85599	0.868627	1.16126	-1.86302
25	2	-0.806779	4.16947	3.85329	7.73882	2.10788	1.63204	2.69265	-0.449033	0.842574	-1.326	0.387793
25	3	1.35745	3.31362	2.17807	4.79573	0.699827	4.44675	8.3642	4.41421	0.591846	0.481203	1.47378
25	4	-0.127822	9.40914	5.16536	7.8702	5.26432	8.31714	5.10466	6.21161	8.88715	6.33936	9.99904
26	1	-0.0938181	4.34623	-0.700082	3.76108	1.44254	1.53266	1.83411	1.49209	-1.22337	3.81984	-2.38751
26	2	0.174261	0.617604	2.86766	2.32372	3.04519	1.28142	2.76194	-0.583461	-1.40065	0.798336	1.37293
26	3	0.207954	2.45826	-1.57546	-2.98487	0.279686	0.158546	1.13822	1.25353	-1.30677	2.53163	-3.82658
26	4	0.740235	-3.17263	-3.03961	0.448413	0.872392	2.94776	1.32072	0.631864	0.389416	-2.48095	3.77346
27	1	0.687034	-0.517509	-0.893442	1.67201	1.45764	1.98144	2.26371	2.22522	2.31116	3.35091	0.766622
27	2	-0.0973312	4.15533	1.51515	1.72038	2.92213	1.50082	2.89328	3.86664	2.42644	3.91789	1.33053
27	3	0.0843915	2.35326	1.7759	2.17043	3.58203	1.6164	3.03585	2.76172	1.00735	4.87089	-0.0349151
27	4	0.318378	1.58185	1.30161	4.49607	1.89747	1.55768	4.99953	2.39841	1.58224	2.03815	0.068644

## Sheet: L AIC
Subject	Run	ExpReg	Int1	Int2	Int3	Int4	Int5	Int6	Int7	Int8	Int9	Int10
1	1	0.345761	-1.40154	-1.14811	-0.50747	0.839778	-0.638571	-0.789855	-1.24231	-1.3547	-1.27125	-0.311782
1	2	0.096369	0.0954356	0.825192	0.103636	0.552704	0.961002	0.311357	-0.092413	0.439743	-0.997872	-0.939568
1	3	0.449159	-2.36881	-0.0267038	1.14282	0.443352	0.203697	1.1247	-0.0831251	-0.584764	-0.541283	3.42259e-13
1	4	0.295231	1.60529	1.17072	0.99526	2.81154	0.57631	-0.181924	-0.263346	1.85433	1.87939	-0.470628
2	1	0.203369	0.86102	-0.846305	0.18593	0.854835	1.43526	-0.591547	0.270644	0.483972	0.192823	0.487523
2	2	0.543468	-0.408655	1.41743	1.77126	2.80347	0.935415	-1.5472	-0.232759	-0.820282	-0.381892	0.306231
2	3	0.352874	0.396246	-0.500206	-0.0840611	1.99737	-0.179009	0.310275	-0.681656	-0.478205	0.0265703	0.177277
2	4	0.532462	1.24289	1.42311	0.038855	2.73338	2.91052	0.358435	-0.198761	1.86738	0.495017	-0.232751
3	1	0.0250515	-0.56318	-1.30636	0.0582209	0.113989	0.952724	0.240161	0.328079	-0.36265	0.573093	1.4483
3	2	-0.275799	-0.642054	-0.41755	0.624551	-0.0639927	-0.093168	-1.06827	-1.50754	0.0483329	1.61931	-1.66591
3	3	0.144518	-2.00384	-0.40227	0.966898	1.85774	0.787622	0.485662	0.507891	2.09252	1.72771	-0.415913
3	4	-0.429478	0.989185	0.137252	0.336785	-0.136724	-0.444767	-0.737183	-0.672466	-2.214	-0.772567	0.266662
4	1	0.339491	1.47194	-0.888337	0.240466	-0.247081	1.36937	0.171647	-0.0532442	-1.01736	-1.82454	-1.25203
4	2	0.545073	-1.35416	0.309409	0.365328	1.20864	2.02701	-1.06279	-0.624341	-0.298234	-1.1293	-1.94381
4	3	0.314339	-0.806733	1.03897	1.21886	1.68263	1.44633	0.795755	0.215844	-0.866673	1.35265	-0.224748
4	4	0.33848	0.216819	-0.831049	2.1268	2.32712	1.78427	2.02802	0.227782	0.586539	2.1979	-0.830587
5	1	0.0985276	-0.334541	-0.203889	-0.47032	-0.512827	0.876687	-0.805591	0.272277	-0.438818	0.470577	1.2448
5	2	0.295068	0.064396	1.03526	-0.0263152	-0.602636	1.40224	0.189978	0.475112	0.504999	-0.307419	-0.254053
5	3	0.343656	1.42407	-0.547526	0.334765	0.207323	1.55817	0.754136	-0.272415	-0.177137	-0.134595	0.289568
5	4	0.199991	0.757374	0.0412227	-0.656796	1.1724	0.391728	0.127061	-0.357024	-0.546529	-0.764988	0.441398
6	1	0.0650661	2.9435	1.31343	0.576024	1.10481	1.80328	1.1331	0.665541	0.767769	2.01865	1.37799
6	2	0.33205	1.89518	-0.614919	2.33717	1.11559	1.15935	-0.159527	1.12567	0.415227	-0.023184	0.166881
6	3	0.251305	2.22461	1.47025	2.41524	2.42068	1.28223	1.83171	2.20479	0.482387	0.296282	1.12686
6	4	0.383341	0.170871	-0.443544	1.07806	2.30454	2.16366	0.908297	0.0864408	0.501252	-0.386447	0.0814831
7	1	0.355131	1.60858	-1.48346	-0.329222	0.40878	-1.76115	-1.71077	-1.34177	-0.927956	-1.26763	-2.42862
7	2	0.184496	1.13911	-1.79767	0.0400424	-0.969572	-0.539525	-0.277878	-1.57219	-2.24744	-1.28398	0.291683
7	3	0.471025	-3.86271	-1.72711	-1.09262	-0.521916	-1.01456	-0.459256	-3.14064	-2.14532	-2.6477	-3.24531
7	4	0.0914721	-1.04218	-1.35827	0.841903	-0.457231	-1.24156	0.0116035	-0.225695	-0.808076	-0.671397	-1.80938
8	1	0.149796	-1.35168	-1.36359	-0.777761	-1.20605	-1.18423	-0.171858	-1.2554	-1.50793	-0.722542	-1.57711
8	2	0.272375	-1.2905	-1.79215	-2.36145	-1.35714	-0.278993	-0.633408	-0.542987	-1.60634	-0.209136	-1.0089
8	3	0.0373115	-0.348154	-0.301563	-1.1552	-0.601072	-0.921565	0.219203	-0.293401	-0.626188	0.101354	-0.551565
8	4	-0.0381336	0.494101	-1.25362	-1.09281	0.121365	-0.557465	0.44138	-0.6013	-0.371628	-0.776964	1.45091
9	1	0.128422	-0.538684	-0.776467	-1.32636	-2.02406	-0.544186	0.0736075	0.266886	0.091059	-2.02969	-0.76106
9	2	0.302628	-0.590807	-0.842814	1.44273	1.51362	1.38746	0.790907	0.652964	0.375295	0.155871	-1.12377
9	3	0.292156	2.17571	0.0550128	-0.0617491	1.27349	1.83863	1.0581	1.63709	1.94792	-0.794688	-1.51341
9	4	0.312725	0.819268	1.1334	0.98277	0.860976	1.79249	2.45464	0.621189	0.179063	1.39911	0.400557
10	1	-0.152555	0.890705	-0.606392	2.06019	0.555506	-0.238098	0.0209649	-0.0367138	1.11275	0.492003	1.07463
10	2	0.171177	0.352125	-0.500567	-0.218353	-0.0905181	1.17013	-0.133075	0.758533	-0.976216	-0.862905	0.531409
10	3	-0.0167827	-2.31809	0.114251	0.525762	-0.442755	0.277414	-0.63315	-0.817989	1.2978	0.683362	-1.62526
10	4	0.431098	-2.26958	-1.68289	-1.33511	0.356531	0.126802	1.26831	-0.0269267	-0.869772	-1.0614	-0.48106
11	1	0.347579	-0.579538	-0.433709	0.674502	0.322556	-0.0394054	0.697335	1.41604	0.658339	0.268246	-0.833684
11	2	-0.0682833	1.5906	-0.298338	1.39784	0.815275	-0.147428	1.33357	0.353678	0.397275	-1.03055	-1.3983
11	3	0.208415	-0.509639	-0.251703	1.27312	-0.676952	0.713387	1.03014	0.97423	0.434831	-0.125986	0.981095
11	4	0.405295	-3.69548	-0.871589	-0.187359	0.744589	0.540486	-0.0311884	1.04543	1.98347	0.0668689	-2.19904
12	1	0.0638491	2.34349	3.10262	1.02375	1.70626	1.5299	0.961531	0.80731	0.631454	0.781829	2.72889
12	2	0.284186	1.09956	0.569798	0.539584	2.33685	1.32688	1.03348	0.835045	0.766513	1.36808	0.912588
12	3	0.028956	2.84764	0.450394	0.403341	1.1813	1.75004	1.54206	2.14678	2.17498	0.487126	0.361351
12	4	0.167635	0.56599	0.438201	1.52455	0.281573	-0.0819635	1.61842	1.35658	-0.953863	0.175948	-1.87093
13	1	0.48688	0.468817	0.425647	0.357799	-1.55351	2.39323	0.949543	0.460874	-1.62516	-1.63389	-1.7809
13	2	0.61512	-1.65141	0.349854	-0.332655	1.23442	2.97296	1.19228	1.89657	-0.90865	1.56657	-0.637526
13	3	0.450555	-2.12227	-0.225278	0.145689	-0.041537	0.270376	0.389316	-0.184571	-2.11905	1.01119	-0.300647
13	4	0.206249	-1.10433	0.261824	-0.96286	1.03721	1.83273	-0.264136	-0.357021	1.74116	-0.992784	-1.37818
14	1	0.0546288	1.62307	-1.50866	-1.69451	0.0788168	-0.964914	0.308731	-1.19115	-0.226474	-1.0653	1.19429
14	2	-0.147461	-0.338425	-0.0694445	-0.901278	0.539631	-0.44362	-1.02723	-0.123821	0.957307	-1.72713	-0.325865
14	3	-0.266101	-0.4033	0.486348	-0.511508	-0.283391	-0.768167	-0.51342	-1.04712	-1.70031	-0.328687	1.09811
14	4	-0.020148	-0.979676	1.15906	0.484758	0.232348	0.0639414	0.411431	0.271762	-0.112319	0.118659	-0.247593
15	1	0.24234	-1.0675	-0.417138	1.02487	1.56285	1.98	1.76697	1.06436	2.0992	1.83665	-0.318086
15	2	0.39195	-0.817841	0.4547	1.06567	2.82666	1.25034	1.0804	-0.599911	0.59778	-0.738406	-0.0544448
15	3	0.0916951	2.22987	0.107923	0.849222	0.0638133	1.20938	0.68	0.188894	-0.0177755	-0.382194	0.656366
15	4	0.131221	-2.21987	-0.212838	0.0915666	1.0551	1.0988	0.177886	-0.0776061	1.72848	-1.59059	0.183649
16	1	0.142391	4.48734	3.56844	0.222316	0.727638	3.74148	4.50708	3.80922	4.7594	5.01165	-0.174569
16	2	0.154963	2.36017	3.02978	3.93247	1.62573	3.57585	4.67691	3.74309	4.52021	3.73647	4.65074
16	3	0.198936	3.4513	2.85224	3.54908	1.0785	3.5792	3.7916	3.23534	3.35829	2.50534	6.00666
16	4	0.314595	0.071834	0.304349	1.34464	2.85241	1.41433	4.34651	4.46853	0.745175	2.28458	4.57203
17	1	0.18741	0.230988	0.414493	-0.33983	-1.85854	2.50613	1.52419	1.77065	0.89114	1.18134	0.230867
17	2	0.19345	-3.16366	1.04616	0.0331739	0.590761	3.0459	1.54695	0.163149	1.54581	1.68736	1.7074
17	3	0.0366363	1.96702	-1.47619	0.0313617	0.635533	2.19786	1.58313	0.046676	2.69872	-0.77967	3.72169
17	4	0.316444	1.6461	3.36444	2.67767	3.24602	4.77748	3.3711	1.96319	3.79837	3.48565	3.97646
18	1	0.32712	-0.294269	-0.271668	-1.20441	-1.34025	0.372492	0.801741	-0.732188	-0.856312	1.11072	-1.99884
18	2	-0.0968405	0.415527	-0.147381	-0.27246	0.386878	-0.965101	-0.552423	1.52684	0.338488	-1.07362	1.17469
18	3	-0.12512	0.0523484	-0.948433	-0.810057	0.55424	-0.234485	-0.0606238	0.0399138	-0.615645	-2.00556	0.695221
18	4	0.383471	-1.71925	-1.0251	1.26868	0.574279	-0.724126	-0.590581	-1.4524	-0.760433	-0.727345	-0.101656
19	1	-0.062239	-4.93799	1.68877	0.107786	0.680397	0.242793	1.86998	-1.25888	0.346749	-3.6316	1.27874
19	2	-0.119731	-3.99907	0.401418	-2.93389	-2.67618	-2.60603	-1.64248	-1.81248	-0.770467	-2.52232	1.68674
19	3	0.511133	-2.26125	-0.635677	-0.404377	0.64412	0.555216	-0.269972	-1.09862	-1.30499	-4.466	-0.90567
19	4	0.449714	-2.71083	-1.5022	-2.54578	-2.08518	-0.877935	-0.979114	0.247851	-1.75724	-1.11906	-3.05503
20	1	0.183154	1.0211	1.32586	1.04231	1.14042	1.70525	1.76744	2.74175	0.871839	1.17653	2.40343
20	2	0.144113	2.66605	1.80013	1.1735	3.07787	1.46992	2.74042	2.33248	1.72779	2.89312	1.20063
20	3	0.212956	0.432156	0.574181	0.650855	-0.409851	0.998703	0.429825	0.747343	0.790009	1.09652	-2.20143
20	4	0.288368	-0.679729	1.18697	-0.626998	0.767622	1.06605	2.20798	1.75531	0.691007	0.513523	1.11973
21	1	0.249952	2.00259	-1.649	-0.774121	-1.46848	-0.235703	0.312055	-1.22351	-1.17768	-1.31924	-0.899832
21	2	-0.0113352	-1.13676	-1.15129	1.03359	-1.35194	-0.930809	-1.30826	-0.71385	-1.59629	-1.54573	-2.81596
21	3	0.650939	-1.24722	-2.40611	-3.69935	-1.80523	-0.376937	0.116888	-1.22228	-0.231364	-0.865599	-4.03763
21	4	0.210811	-2.40092	0.573254	-0.289576	-0.397278	-0.12852	0.395215	0.812573	-0.822631	-1.35267	-1.34327
22	1	0.0433729	-0.313355	-1.75438	-1.96085	1.52197	0.767175	2.17512	2.63946	2.07001	-0.142354	4.01469
22	2	-0.230435	2.95883	1.31657	1.18434	-2.06635	0.985966	-0.201632	0.593994	0.784062	0.425791	-0.126863
22	3	0.0685237	-3.58374	-1.00118	1.5722	-0.422439	2.27218	-2.07545	-0.428128	-1.40108	0.168174	-0.697425
22	4	1.1165	-4.33918	-0.516803	-4.85749	-0.0614852	-0.955582	1.30247	1.83409	-2.44159	-0.768596	-3.81044
23	1	-0.0847066	1.69299	1.46034	-0.429304	0.00349246	0.0271472	-0.233316	-1.01298	0.926459	-0.600187	0.0602631
23	2	0.197722	0.0901256	-0.565491	-0.580468	-0.648402	0.00672652	0.981876	-0.18307	0.565176	-0.326657	-2.89913
23	3	0.113034	-0.00909519	-0.250158	0.534157	0.439985	1.01787	0.096945	0.308016	1.18777	-0.293555	0.283317
23	4	0.223741	-0.897687	-0.406079	-1.25959	0.376696	-0.24178	0.727431	-0.669392	0.5274	-0.891776	0.382497
24	1	-0.111419	0.00493643	1.40792	-0.229408	-0.166477	0.15789	0.831814	-2.12723	-0.88912	0.0139017	1.68296
24	2	0.0665124	-0.710579	-3.31007	1.18138	-0.430306	0.226508	-0.696206	-0.148868	-0.718397	-0.216607	0.0235131
24	3	-0.0191933	1.3426	0.16959	0.25992	0.315956	0.571861	0.638445	0.283094	0.862391	-0.26646	-1.76081
24	4	0.239775	3.18764	-2.94149	1.24169	0.281992	2.74098	1.68324	3.29253	0.0873078	2.86993	1.37138
25	1	0.901239	0.739287	1.06803	2.10638	4.39975	2.44634	1.18279	0.0964425	0.35112	-1.55955	1.40408
25	2	-0.293326	2.12252	4.72861	4.92215	2.87712	4.08213	3.9261	1.39085	3.25252	-0.183383	1.76452
25	3	0.666616	1.87164	0.254116	1.78426	2.02546	1.71931	5.09585	3.38568	1.07271	4.6834	0.415685
25	4	0.261112	4.42347	0.899401	2.05128	2.36858	4.05917	1.40296	4.94975	2.93324	1.34281	3.79851
26	1	0.365177	1.51728	0.991847	3.74154	3.25687	3.49158	3.8334	1.81215	2.4756	0.380848	0.160888
26	2	-0.167295	5.467	4.37134	3.64661	4.15548	3.13154	3.61045	2.22689	2.8069	3.12306	3.66465
26	3	0.182208	1.58576	0.994566	-1.80105	0.485272	2.79687	2.39337	2.3861	1.28197	1.20383	-0.00156759
26	4	0.0987706	-0.0160496	1.76584	1.16134	1.71125	0.426588	2.71836	2.41844	0.00642289	0.177066	1.57974
27	1	0.673024	-2.37711	-2.99096	-1.56129	-0.442185	-0.645904	0.927688	0.706266	-0.80577	2.81072	-1.016
27	2	-0.345968	2.90748	0.25675	-0.139979	1.25807	-2.11163	0.196646	2.11818	1.20475	1.90314	0.579174
27	3	-0.124282	2.30176	2.37918	2.18071	2.86459	0.642021	0.844799	2.83784	0.660345	-0.208286	0.401213
27	4	0.378831	2.56373	-1.26046	1.82609	-0.125171	0.30882	2.24995	2.24274	2.8671	1.45318	0.987751

## Sheet: R AIC
Subject	Run	ExpReg	Int1	Int2	Int3	Int4	Int5	Int6	Int7	Int8	Int9	Int10
1	1	0.156209	-0.0525866	0.80618	0.143915	0.715047	0.954319	-0.307013	0.151214	-0.443322	0.793314	0.412098
1	2	-0.207237	1.76444	2.3127	-0.404393	0.499794	0.936689	0.626643	1.36186	2.05345	0.683891	0.423507
1	3	-0.106169	-0.810436	-0.285614	0.356196	-0.540422	-0.610103	0.489617	0.147578	-0.0900971	1.3024	-1.06445e-13
1	4	-0.000479605	-0.217468	1.83967	1.13022	0.695408	0.665291	0.369592	0.29072	0.527751	1.77037	0.950113
2	1	0.540229	0.381802	-2.11791	0.922625	1.96024	1.3152	0.943563	0.127586	-0.213705	-0.0353526	-0.21877
2	2	0.624482	1.6264	1.59929	4.41746	4.83346	2.45208	1.66292	-0.00150439	1.63671	-1.06098	3.02419
2	3	0.226996	-0.823123	-2.13721	-0.621471	1.82467	0.187804	-1.25409	-0.704984	1.44026	0.829244	-0.702077
2	4	0.573854	1.80775	0.932339	0.583521	3.40277	2.99157	0.242299	0.3162	1.58299	-0.37524	1.00081
3	1	-0.586757	-0.24992	-0.878519	0.43897	-0.619714	-1.31899	-2.1842	-1.18168	-1.71864	0.713277	-0.548216
3	2	-0.504361	-1.34349	-0.109595	1.85739	-1.00586	0.0202734	-1.53433	-1.22175	-1.60779	2.97161	0.30567
3	3	-0.0952744	-2.519	-1.13115	0.00534333	0.46497	0.734672	-0.897822	-1.8414	-0.20804	-1.63401	-0.486156
3	4	-0.809579	1.97204	1.7012	0.403965	1.40428	0.117977	-0.580706	-0.653277	-1.81603	-0.224506	0.985365
4	1	0.618466	0.492223	0.485417	1.46181	1.37374	3.67659	2.01554	1.04669	0.830927	1.97517	3.17863
4	2	0.81386	2.07888	2.32619	2.45861	1.44781	1.99574	0.315631	-1.79454	-0.293886	-0.335809	-1.92747
4	3	0.663426	0.098188	3.81196	0.508161	1.96723	3.49791	0.498397	-0.865965	-1.17862	3.53531	-1.29254
4	4	0.817011	0.996245	1.10529	4.5167	3.34908	4.35151	3.95182	0.326721	-0.150297	3.24304	0.534361
5	1	0.174916	1.13067	-0.362011	-0.186487	-0.265983	1.61825	0.256192	0.470774	-0.206342	0.724253	1.27482
5	2	0.251824	0.0424962	0.601098	1.07113	1.02481	2.14106	1.37306	0.897035	0.996599	1.21873	1.3275
5	3	0.221699	-0.00602679	1.5405	1.35064	1.87567	2.0321	0.840313	0.564658	-0.0831125	-0.0100451	-0.21038
5	4	0.0961844	-0.529022	-0.652174	0.364869	0.434372	-0.0370792	0.914649	-0.152204	-0.239143	-0.558478	-0.146475
6	1	0.661395	4.6458	-3.26541	2.47204	2.51674	4.45856	1.43439	-0.338959	3.39551	-2.06693	1.63996
6	2	0.177495	-0.529447	-3.94933	1.84876	-0.0490636	0.218969	0.0827416	1.41069	0.87176	-0.49996	-4.67851
6	3	0.427691	0.160041	-1.31955	3.83486	1.49341	-1.82992	-0.2024	0.552512	0.127979	-2.21481	-4.96085
6	4	0.421309	1.88801	-0.861086	2.98518	1.91954	2.60191	1.27976	-0.396469	0.92092	0.341439	-1.24779
7	1	-0.0788816	1.84172	-0.332068	-1.35251	-1.30505	-2.41082	-1.07312	-1.43032	-2.32162	-0.431123	-0.694622
7	2	0.188543	-0.858547	-1.18474	-0.503299	-1.55654	-0.141772	-0.70835	-0.696499	-2.15431	-1.88297	-0.116089
7	3	0.434319	-2.91421	-0.867189	0.260399	1.18218	-0.0300552	0.185712	-1.71104	-1.09091	-0.0364982	-0.316952
7	4	0.185003	-0.120436	-2.42472	0.364305	0.673816	-0.499048	-0.203193	1.2699	-1.48269	0.512908	-0.191976
8	1	0.257731	-2.33064	-1.90711	-1.72776	-2.29062	-1.98407	-1.26177	-2.75584	-2.66177	-1.18037	-2.88552
8	2	0.00114553	-1.58537	-0.0784441	-1.94502	-1.29117	-1.23736	-0.82148	-1.70306	-2.11333	-0.9753	-0.117202
8	3	0.0814058	-0.126155	-1.26772	-2.16678	-1.7418	-1.46224	-0.219064	-0.467189	-1.26411	-0.585929	0.0410681
8	4	-0.265766	-0.774782	-1.65628	-0.628849	-1.7773	-1.51412	-0.367789	-1.07569	-1.16521	-1.08233	0.567216
9	1	0.107936	-0.56648	-0.819537	-0.907293	-0.403517	0.309696	0.00252164	0.474774	0.195122	-1.34155	0.631097
9	2	0.0937203	1.45113	0.677728	1.87301	1.26257	1.52922	1.977	1.34657	0.706372	1.38838	1.74151
9	3	0.167915	2.42923	0.573306	0.885408	0.827406	1.56177	1.61154	0.945415	1.37734	0.12924	-0.371895
9	4	0.185099	0.417376	1.30764	0.372908	0.915233	0.81032	2.2205	1.16642	0.990629	0.797876	0.678436
10	1	-0.239826	1.72085	0.144527	1.55871	-0.710011	-1.22923	-0.531663	-0.600543	0.570626	0.53732	0.533891
10	2	0.118465	1.68188	-0.8787	1.61596	0.751225	0.299239	1.64025	0.607206	-1.03384	1.42727	-0.695666
10	3	0.58703	-7.54518	-3.35592	0.95839	-2.07472	-2.76945	-1.37209	0.0370809	2.06571	-0.764644	-4.33697
10	4	0.0680845	-1.32924	0.407935	-3.30895	1.69462	1.58395	0.624122	-1.30703	-0.669889	-1.15341	0.0340234
11	1	0.428803	1.13664	0.612068	-0.00993752	1.47333	-0.293173	1.68748	2.48167	0.680695	0.485216	-1.8074
11	2	0.210089	-1.67394	-0.610515	0.873464	0.973767	-1.36776	2.10169	0.389461	1.61105	-1.98711	-2.73113
11	3	0.397835	-0.720427	-0.575924	1.66662	-0.604764	2.20568	2.36209	2.62446	1.36313	0.415668	1.4876
11	4	0.304818	-5.60173	0.283472	-0.199812	0.879808	-0.252372	0.186868	0.428012	-0.206685	-0.323568	-2.86333
12	1	0.207723	2.89196	0.804681	1.20992	2.6366	1.42841	2.12191	1.28777	1.56534	-0.341448	1.53433
12	2	-0.0569889	1.25724	1.38634	0.956226	1.27838	0.838052	1.27448	0.764061	0.236104	1.29345	2.16431
12	3	-0.338888	2.66296	1.63957	3.31203	1.46399	3.20664	2.65926	4.19194	4.3918	1.3848	3.81424
12	4	0.287892	1.99632	0.805755	2.58123	-0.296071	1.79067	1.85594	1.56288	0.867379	-0.953507	-1.20686
13	1	0.151422	1.1957	1.6511	0.0771149	-0.986471	1.57106	0.455206	0.881922	-0.156444	-1.69071	-1.26306
13	2	0.548929	-0.505751	1.41392	0.132896	1.20798	2.29598	0.872144	0.591271	-0.441997	0.562604	-1.41751
13	3	0.431439	-1.88581	-1.02981	1.26272	-0.0530973	-1.2585	0.226289	-0.401862	-3.64178	-1.23611	-0.455495
13	4	0.485532	-1.03247	0.719543	-0.298622	0.624757	1.79705	0.854293	-0.886101	1.22357	-0.0775521	-1.98437
14	1	0.0942089	-0.370944	-0.655572	0.0301764	1.53901	1.64377	0.175389	0.0249502	0.385703	1.28714	-0.767408
14	2	-0.123045	-0.0556394	1.42021	2.00467	0.710119	0.727224	1.2584	0.496271	2.7599	0.229731	0.613588
14	3	-0.271895	0.0959624	-0.369055	0.996727	1.00984	0.377479	-1.39383	-0.128594	1.75984	1.34691	1.04159
14	4	0.523798	2.60476	0.702384	1.56899	-0.0733395	0.998569	2.00045	3.33619	1.9697	0.980568	0.853283
15	1	0.162669	-0.0858908	-0.532687	0.934421	1.30866	0.351344	1.27126	-0.00238513	0.521689	0.940546	-0.282684
15	2	0.273094	-0.297762	1.43283	1.27335	2.25548	-0.330071	0.817912	-0.313197	-0.739495	-0.946723	-2.19229
15	3	-0.146992	1.98015	1.24968	0.856457	0.419249	1.1767	0.131286	1.01215	1.56243	0.732617	1.48868
15	4	-0.246012	1.34547	1.78339	0.553559	-0.753797	-0.443755	-0.221494	-0.106874	-0.0181693	-1.33471	2.08721
16	1	-0.203326	1.13225	2.46806	-0.9831	0.44597	-0.590795	1.25214	0.0534148	-0.851385	1.70844	1.0516
16	2	0.353857	1.9282	-0.0852629	2.08293	1.03659	0.8794	2.99298	1.72795	1.4169	1.53063	1.02141
16	3	0.0430491	0.255567	2.77023	3.30028	1.86866	1.39137	3.60225	2.5145	2.14018	2.97871	2.45391
16	4	0.37432	0.425942	1.76354	-0.0202379	3.28404	2.74815	3.95045	2.27042	3.0595	-1.37409	3.82472
17	1	0.330605	0.179529	1.59196	-0.0997101	-1.81842	2.95248	1.67575	1.19002	1.1858	1.1939	1.16561
17	2	0.158021	-2.26558	0.67848	-0.0862555	0.0880718	1.92431	0.871523	-0.469425	1.30647	1.07563	-0.53396
17	3	0.363415	2.12595	-0.820195	1.25188	0.625892	3.02748	1.40021	0.656261	2.55374	-1.12671	2.58342
17	4	0.461878	1.64196	2.82132	1.76276	1.83802	3.96212	2.42102	0.82653	4.22133	2.90169	2.67184
18	1	0.322076	0.981302	-0.925746	0.859236	0.161601	2.19809	1.03601	-0.0506736	0.503794	1.29901	0.520345
18	2	-0.222106	2.80054	1.32517	-0.0513675	1.17722	-0.379634	-0.354434	-0.0383987	1.64335	-1.8692	-0.101371
18	3	0.239009	-0.901347	0.336508	0.478173	0.708128	-0.293481	-0.519691	0.167664	-0.478717	-0.901619	1.28471
18	4	0.306539	0.332522	0.267462	1.23948	0.797129	0.678847	-0.192943	-0.343539	0.151819	-0.628356	-0.359764
19	1	-0.0712078	-1.6861	3.4818	0.0660638	1.39639	0.350446	1.78031	0.740674	-0.900131	-2.71885	-0.206833
19	2	0.645135	-5.00813	-0.777988	-0.561323	0.0589257	-0.561739	0.591867	-2.35101	-2.23668	-2.13393	-2.52783
19	3	-0.208658	0.800816	0.475259	1.98568	1.27365	-1.1991	0.701556	0.902292	-0.151337	-4.38887	1.88292
19	4	1.02874	-3.75917	-4.74127	-3.13688	-2.47111	-3.49228	-0.135862	-1.09013	-0.547479	-2.94495	-6.30395
20	1	0.144193	-0.416239	0.697853	0.314921	1.24046	1.99727	1.79638	0.742353	-0.430966	2.07426	1.20958
20	2	0.235504	2.22621	1.48624	0.785967	2.01969	1.23283	2.81277	1.0419	0.922	1.77067	-0.137886
20	3	0.254301	1.54331	2.10212	1.1435	1.43891	1.75635	1.83422	2.08611	1.81561	2.19221	-1.37138
20	4	0.188588	1.05481	1.95444	0.406068	1.42787	2.19406	2.29475	1.7406	1.4554	1.84513	0.856772
21	1	0.18335	6.35299	-1.24839	-0.962421	-1.15363	0.788883	0.91923	-1.6698	-1.48834	-0.857492	1.79227
21	2	0.035775	-6.30337	-4.66116	-3.18705	-3.87696	-4.41127	-3.42485	-3.17344	-5.51716	-4.27588	-3.3889
21	3	1.1065	-2.07524	-3.7161	-4.0606	-3.67218	-0.444668	0.51518	-2.23536	-2.3437	-1.93642	-4.81547
21	4	0.16943	-3.27565	-1.04666	-1.25963	-1.32959	-0.446394	-1.65589	-0.120424	-2.30213	-2.19838	-2.29283
22	1	0.629462	-1.37656	0.725226	-2.68318	0.433996	3.69237	0.0432052	-0.735081	2.64645	-1.27584	4.70866
22	2	-0.073764	-0.22893	2.8364	1.42477	-1.42445	0.522275	0.112753	-0.112833	-0.330461	1.08081	-7.62949
22	3	-0.215454	-8.20312	0.389315	-0.240744	-2.03746	1.4716	-4.64445	-1.91884	-7.75466	-1.08476	-4.13445
22	4	0.211564	-6.33546	-2.0146	-6.84565	-1.31093	-3.58016	-3.53335	-1.68313	-5.85957	-0.247402	-6.28121
23	1	0.300329	0.974047	0.471686	-0.995692	-0.650674	0.345398	0.634298	0.48825	-0.548626	-0.817267	-1.80447
23	2	0.232081	1.38646	0.410073	1.6391	0.103539	0.813488	1.3605	1.66688	2.17238	0.45467	-0.843222
23	3	-0.0215185	1.45898	0.649911	1.80971	0.379248	1.39702	0.566024	0.92058	0.448364	1.88167	1.57153
23	4	0.0750087	0.544483	0.195844	0.481306	0.397729	0.61863	0.723342	-0.0821353	-0.125559	1.07507	1.32659
24	1	0.245846	1.95207	1.00267	-0.302035	1.08247	0.902121	2.95267	-1.11328	-0.566211	-0.733792	0.831558
24	2	0.168888	4.68616	-1.091	2.21475	1.7062	0.902814	3.18998	1.06156	1.45888	-1.08415	0.431398
24	3	0.368998	3.45536	1.70201	0.795505	2.04434	2.80926	2.31361	0.997313	0.117798	-0.537609	-0.30562
24	4	0.536691	2.5842	-0.713193	-0.927089	-0.625359	3.23362	1.38572	-0.633923	-1.7099	1.24701	-1.87289
25	1	0.663339	0.104015	0.174595	1.98939	2.14799	3.15645	1.07677	1.22682	1.4804	-1.64015	-1.84718
25	2	-0.369952	3.95179	3.57229	3.03098	1.77163	2.2141	1.9274	1.05619	2.689	-0.108935	1.64034
25	3	0.388394	2.24775	1.06408	1.71512	1.58332	1.75891	4.29955	2.40997	1.24011	2.43447	2.88466
25	4	0.00839147	1.01963	2.17624	1.65042	1.64154	2.82723	-0.343978	2.4357	0.71125	0.472476	2.3923
26	1	0.23332	5.57373	2.1078	4.75308	3.98859	5.42101	3.40847	3.75332	1.02206	2.88431	3.09035
26	2	-0.0847986	5.34879	4.10327	3.8424	4.87554	4.416	4.02702	1.4604	0.97067	4.76537	7.81816
26	3	0.133961	4.01555	0.548798	-2.2218	1.12504	3.40725	2.27446	2.56465	0.439781	3.94557	1.47331
26	4	0.0888426	-1.26755	4.00661	3.12965	2.57229	2.86997	4.07201	5.47131	2.34766	1.29067	3.64664
27	1	1.22994	-4.83919	-5.44733	0.455707	0.122848	0.433013	0.218561	1.71795	-0.188051	1.40611	-1.96846
27	2	-0.808221	2.19423	-1.74114	-0.0623668	1.87533	-1.74218	-1.35069	2.14621	-1.10126	4.86046	3.35823
27	3	0.32605	0.498076	2.93087	0.543159	3.1035	2.55638	0.935252	1.38292	-0.212168	-0.867687	-1.52575
27	4	0.678108	2.0988	-1.64514	2.90501	-0.761593	1.42168	3.43378	2.90223	2.56943	0.0691591	0.70371
