# Supplementary material for: Neural basis of somatosensory target detection independent of uncertainty, relevance, and reports
Source: eLife. 2019 Mar 29;8:e43410. doi: 10.7554/eLife.43410 (PMC6440741; doi:10.7554/eLife.43410)
Supplement: Figure 5—source data 1. — Beta estimates and stimulus response profiles for regions modelled by the report model were extracted as described for Figure 3—source data 1 and are displayed in Figure 5B. Beta estimates for experimental regressors and for all intensity levels are provided for each region of interest, participant, and run. [file elife-43410-fig5-data1.xlsx]

## Sheet: L SMA
Subject	Run	ExpReg	Int1	Int2	Int3	Int4	Int5	Int6	Int7	Int8	Int9	Int10
1	1	0.506539	-1.91171	-3.02858	-0.687716	-0.250988	-0.881655	-0.823282	-0.307515	-0.569425	-1.91091	-0.850652
1	2	0.057422	-0.28365	-0.0377645	1.26107	-0.799873	-1.40485	-0.804385	0.136998	0.409182	-2.02422	-0.342615
1	3	-0.0806701	0.224781	0.893218	-0.412495	-0.498447	0.479472	-0.791792	0.362291	-1.3914	0.236431	-1.671e-13
1	4	-0.23754	1.57756	0.925108	0.431957	1.26854	0.671604	-0.0662589	0.669592	-0.154732	-0.482677	-0.687864
2	1	-0.165575	1.10285	0.949574	2.00298	1.25722	0.916552	1.23966	1.33164	0.286983	1.25841	1.27005
2	2	0.00239514	1.29325	3.26301	1.78178	1.79934	1.81871	0.305098	1.65539	1.48388	-0.630991	0.842262
2	3	-0.46291	-0.561487	-0.0672946	0.902842	2.00196	1.66984	0.341076	0.857351	1.84721	1.42131	-1.28086
2	4	-0.264398	3.39664	3.45154	-0.277663	2.36252	2.78882	1.03499	0.119439	3.07406	0.931123	-0.121385
3	1	0.130606	1.90789	0.605476	0.091361	1.35521	0.0935053	1.26817	0.526487	0.611888	0.312085	3.71195
3	2	0.111302	1.43745	-0.164294	0.0817096	1.36947	-0.0902489	0.251509	1.26291	-0.737933	0.560401	1.06093
3	3	0.212099	-0.681053	0.657569	-0.262926	0.733034	1.18605	0.236328	0.57745	0.395199	2.18971	0.743912
3	4	-0.201607	0.487293	2.62721	1.05232	0.617552	0.109614	0.592383	0.568507	-0.624833	-0.310415	-1.7084
4	1	0.140276	-0.454155	0.778394	1.18826	0.551514	0.750265	0.801497	0.947472	0.739508	0.945251	0.466219
4	2	-0.120328	0.752973	1.72112	0.902292	0.915316	0.607963	1.48848	0.870335	0.591886	0.709081	0.783918
4	3	0.241673	0.378759	0.212971	1.0481	0.938289	0.175921	0.501895	0.804874	0.58516	0.841888	1.11476
4	4	-0.299573	0.0611456	0.655298	0.888568	-0.0524034	0.575987	0.236024	0.598275	1.05457	0.847879	0.652591
5	1	0.0890073	-0.248865	-0.722752	-0.616535	-0.197241	0.84548	0.0844473	-0.460207	-0.963774	-1.21151	-0.0354961
5	2	0.147378	0.991342	0.475361	-0.318201	0.560185	0.250596	0.165671	0.568534	-0.159847	-0.758276	-0.215653
5	3	-0.219783	-1.62164	-0.714592	-0.820362	0.246222	-0.318759	-0.025243	-0.782982	-1.2884	0.0834785	0.201991
5	4	-0.0662431	-0.0620486	-1.62128	-0.462632	-0.708326	-0.0986606	-0.717566	-0.442848	0.049326	-1.41767	-0.43666
6	1	-0.592265	4.52755	1.89973	1.40267	2.76931	2.41306	2.22031	2.53066	1.3404	2.01978	3.80388
6	2	-0.4835	3.0601	1.21334	3.6009	2.44039	3.38254	1.65339	2.49227	2.62739	2.62425	2.80218
6	3	-0.204756	2.23101	3.2206	4.26244	4.66312	3.05025	2.88682	3.68648	3.45985	1.97221	3.60046
6	4	-0.159874	2.48093	2.00722	2.92484	4.6979	3.46044	2.68645	2.22358	3.2777	1.26948	2.46427
7	1	-0.238003	2.23827	0.840157	0.417491	1.67611	1.02365	0.874681	1.13049	0.148324	1.10486	0.540466
7	2	-0.145851	2.87069	0.875318	1.86841	1.26733	1.52716	1.9032	0.255556	-0.266619	0.866792	0.631958
7	3	-0.427458	0.600392	1.58016	2.01251	2.50188	1.53843	2.03203	1.01332	0.972019	1.44718	2.7132
7	4	-0.751207	4.29892	1.30921	4.29034	2.85452	1.72811	2.07973	3.23448	2.58838	1.90813	1.21587
8	1	-0.245944	0.201512	-1.36844	4.46994	3.22338	3.73104	2.96305	2.69929	1.88082	1.16487	0.0587989
8	2	-0.125621	2.90676	1.22572	0.863044	3.88917	1.054	2.16867	1.52885	2.69538	3.00544	0.931235
8	3	0.0926067	3.66229	1.48464	1.23537	3.58653	3.45185	3.22764	2.41887	2.73792	2.76249	0.903637
8	4	-0.408751	2.34539	2.44749	5.06935	4.09517	3.66797	2.562	2.84181	1.24667	4.29128	5.71907
9	1	0.0991946	0.29175	0.402096	1.18893	-0.723396	2.37095	1.23458	0.764769	2.31594	0.803908	1.06907
9	2	-0.344067	2.21346	1.63731	4.39671	2.79166	3.31615	3.41798	2.36253	2.39079	3.05862	3.33757
9	3	-0.595926	4.54935	1.63021	1.81332	3.62726	3.65979	3.32971	4.34849	3.37615	2.79093	1.85645
9	4	-0.148603	3.41728	2.50341	3.69945	1.79706	3.1236	2.96287	1.81631	2.04025	3.35992	2.0881
10	1	-0.234869	0.590146	-1.07745	1.67036	1.79715	2.47041	2.14627	2.42898	3.46682	4.10224	1.71514
10	2	0.612679	3.57158	4.98403	5.5085	3.44307	4.90074	2.2514	3.33636	3.11517	4.55262	2.49348
10	3	-0.618185	3.78235	2.06946	4.32753	3.41758	4.22595	2.87995	2.06249	5.04562	1.82497	2.16146
10	4	0.221746	2.34194	-0.181278	1.8101	3.41313	2.96414	5.42243	0.607745	3.17602	1.9992	1.60734
11	1	-0.198929	2.47338	1.75637	1.12402	1.54761	0.867763	0.749243	1.67678	1.29469	1.60302	1.58833
11	2	0.24949	3.37455	1.47497	0.438207	2.48739	0.623586	2.86388	1.35527	1.9496	0.897924	-0.755698
11	3	-0.311596	3.57504	2.32373	2.65079	2.19824	2.53611	2.53362	2.88366	2.68821	1.18916	1.59961
11	4	-0.100828	-0.838992	0.941587	0.860172	0.313312	1.16696	1.22775	1.85017	1.07736	1.11994	-0.497353
12	1	-0.155606	2.40844	2.83394	1.9821	2.5126	2.24337	3.10685	2.22366	2.68344	0.652837	1.75299
12	2	-0.435158	2.41619	3.11707	2.47302	0.836293	1.9646	2.04058	1.66761	1.85765	0.299987	2.02957
12	3	-0.140674	1.25154	2.62816	2.44333	3.08377	2.49168	2.04077	1.7994	3.55251	1.69728	4.69059
12	4	-0.23111	2.60589	2.44868	2.2245	1.71601	3.4139	3.68369	2.11886	2.93998	0.273167	0.700068
13	1	-0.14801	3.10019	0.972998	4.23479	2.36352	3.76226	3.37487	2.93359	3.87826	2.21427	2.77361
13	2	0.17183	3.50951	4.62971	3.55317	4.28444	4.36257	3.28641	3.41368	3.94189	4.22629	2.44942
13	3	0.322286	2.69337	2.00279	4.2979	2.18861	4.79062	3.80522	2.9354	1.5403	5.69207	1.41149
13	4	-0.591895	1.23515	4.28223	2.39287	2.9872	3.87754	2.78631	2.41041	4.61406	2.28806	2.24846
14	1	0.0508034	-0.948092	2.60273	1.12398	2.99922	3.10178	1.56502	2.54139	1.1605	2.95695	1.05157
14	2	0.0593658	1.13916	1.6901	2.54628	0.118364	1.77177	1.66878	1.26227	1.46614	1.31455	1.77837
14	3	-0.415518	1.86048	3.11752	2.66621	1.29465	1.85536	1.30808	1.19327	1.17551	2.55709	0.777227
14	4	-0.263655	1.54424	0.930045	1.92394	1.36214	2.54594	2.7847	1.64011	2.05147	2.67394	0.797629
15	1	-0.571688	-0.943467	0.0473621	0.0201264	0.0750514	2.12058	1.18319	-0.118074	-0.225812	1.15736	0.900632
15	2	0.0158857	-0.164225	0.591683	1.35653	0.263528	0.639941	0.853899	1.04337	0.86301	2.138	1.12383
15	3	-0.125702	3.05327	1.06996	2.5837	0.334789	2.12612	-0.0234139	1.09396	0.903732	-0.619706	1.74
15	4	-0.0221838	0.91746	0.949372	1.288	0.570013	0.269708	0.977707	-0.0827416	0.841336	-0.0367006	1.19599
16	1	0.0164514	-1.14038	-1.83204	-0.242234	-0.143587	-0.632297	-0.260307	-0.923554	0.477304	1.24728	-0.30306
16	2	-0.175421	2.57281	1.30592	2.36323	1.46258	0.967815	1.76741	1.75377	2.66152	2.1455	2.0684
16	3	-0.128322	2.57546	-0.0301806	-0.790198	-0.427523	0.204398	0.158861	0.566163	-0.862659	1.18205	-0.131548
16	4	0.191549	-0.35242	0.826877	0.893012	1.06735	0.647756	1.19524	0.977793	0.759836	0.697451	2.06977
17	1	0.0872748	-1.36154	-0.117048	0.127255	-1.19793	1.1596	0.317799	0.627056	-1.68231	-0.826704	2.07364
17	2	-0.250681	-0.0223395	0.833843	0.402827	0.278773	-0.788895	-0.131119	0.95332	-0.207393	1.81278	0.269678
17	3	0.229884	3.24247	-1.4482	0.142022	1.33533	1.6925	1.36804	0.110114	0.749668	0.0396882	2.3543
17	4	0.42937	0.845406	1.42994	0.346669	-0.261186	-0.167385	0.10745	0.357359	2.81244	1.46837	2.63495
18	1	-0.130471	2.63502	1.98295	4.16407	4.1187	3.94156	2.32791	2.7766	4.53115	3.84441	2.72329
18	2	0.0886546	5.27403	1.36499	1.58025	4.17136	2.69595	3.09607	3.80919	3.80042	3.10418	3.15885
18	3	0.0583508	2.68517	1.65646	3.08208	3.91327	2.10604	2.85782	3.76669	3.36229	3.78015	2.23663
18	4	-0.349766	1.77084	2.96933	3.72842	3.53627	3.58436	3.90986	3.3055	3.02043	1.9719	3.79824
19	1	-0.0933154	3.50364	5.60874	3.7169	6.68637	4.65867	3.65867	2.9568	3.92748	1.67065	2.59996
19	2	0.00364094	2.73786	3.62555	4.3628	3.24108	1.1248	2.68968	3.12655	2.16112	3.12262	1.59283
19	3	-0.518544	-0.0670155	4.37733	2.5655	3.42457	2.47781	2.47656	2.32099	1.06657	1.73829	3.65979
19	4	0.548968	2.95309	1.44963	3.72993	1.21922	3.36546	4.05259	4.26264	2.03654	-0.276028	0.599068
20	1	0.0267953	1.38218	2.49349	2.65433	1.73631	3.20851	2.92802	3.63024	2.84954	2.72851	2.99278
20	2	-0.109338	3.31011	1.98901	2.20416	3.22352	2.63374	2.2014	1.86443	1.37069	2.10979	3.36863
20	3	-0.0941045	2.74973	1.32163	2.65262	0.0465087	2.03644	0.0980681	1.85223	0.677883	2.94479	0.637084
20	4	-0.0439679	-0.700277	2.80403	0.976419	1.18969	1.09403	0.815446	1.28772	1.39213	2.66843	0.578696
21	1	-0.218738	8.13013	1.69516	5.0491	3.53541	5.12862	4.29398	3.57167	4.18955	3.28226	4.93965
21	2	-0.455219	3.62919	2.63377	2.06617	2.93961	1.63691	1.40899	2.27653	1.70009	3.51555	1.4459
21	3	-0.0274028	5.20196	3.02506	2.06016	2.07955	2.31394	2.81046	2.92097	3.90836	2.61505	0.905831
21	4	-0.657983	1.43927	2.9941	2.59161	4.04778	4.15966	4.71177	3.28327	2.55027	3.33885	1.42124
22	1	-0.124171	2.84582	-0.0178363	1.24354	1.14183	2.40745	2.45626	1.94972	2.5798	1.33344	2.64735
22	2	-0.44886	4.68247	2.29634	1.21012	1.169	1.60573	1.61211	0.978082	1.96268	0.253501	-1.46807
22	3	0.84434	0.635607	1.83337	0.863473	2.04985	0.809447	0.926491	0.402916	0.916105	2.1189	0.617251
22	4	-0.479136	0.382702	0.476708	0.0578555	2.68667	0.459615	1.51036	1.79344	0.301249	2.03174	-2.44356
23	1	-0.20812	3.17614	0.964119	1.76698	1.23561	0.213083	1.4593	0.641411	0.0674633	1.75	0.176453
23	2	-0.160625	1.49343	2.1824	1.64887	0.976184	1.68119	1.47879	1.69372	1.25956	1.43974	0.825129
23	3	0.124627	2.28819	1.28027	2.51054	2.02041	2.96758	2.51053	3.24533	1.80398	1.78709	3.71753
23	4	0.291509	0.191906	1.86676	1.56684	1.71531	0.368768	0.919784	1.61399	0.142453	0.188374	0.638565
24	1	-0.372065	0.731579	0.358133	0.521654	1.32269	1.72435	1.63614	-0.145461	1.30797	3.30084	4.23157
24	2	-0.416199	3.02999	1.79221	0.623078	2.20488	1.49801	1.44514	1.57054	1.799	3.27066	1.86411
24	3	-0.0610665	1.95442	2.5125	1.09374	1.00036	2.02658	1.79217	2.73573	3.37694	2.3489	1.75904
24	4	-0.734195	2.81161	-1.58206	0.73623	0.935974	2.64011	1.9406	1.26498	2.17827	2.4939	6.50644
25	1	-0.186862	-0.177702	-0.57128	1.05664	0.512303	-0.0781138	0.105895	0.493598	0.417489	-1.87614	1.28758
25	2	0.427852	3.07626	2.85502	1.71227	0.556354	1.16733	1.14429	1.67783	0.942874	2.01134	3.24974
25	3	0.106284	-0.121342	1.97787	0.677723	0.041626	0.929523	-0.488756	1.81524	1.09912	1.25843	-0.123811
25	4	-0.439693	-0.408524	1.52812	-0.0183303	1.47555	1.59849	0.849004	0.724	0.985842	-0.145435	2.09996
26	1	0.122549	-0.920579	0.81188	-3.31226	0.0884935	0.531158	0.412962	-0.064353	-1.66165	-1.79643	0.48522
26	2	0.0506707	3.24061	-0.742502	0.00324757	0.0851314	1.01074	1.10893	0.487603	0.660701	1.80421	2.01258
26	3	0.493375	-0.863102	-2.0537	-1.74265	-0.237352	0.561617	0.817065	0.324823	-0.050551	-1.12715	-1.87041
26	4	-0.447093	-1.81146	-0.465534	-0.214012	0.0571962	-0.160732	-0.402962	-1.73723	-1.58568	-2.75911	0.642482
27	1	-0.085708	0.686151	-1.38098	1.88037	0.738827	-0.638929	-0.118635	1.73406	1.74894	2.93929	-1.78488
27	2	-0.173988	4.28817	-3.09791	-0.515152	1.7143	-0.43655	-2.1507	2.95945	0.0106556	-2.68047	0.802651
27	3	-0.33196	0.490179	1.41355	-0.0574617	-0.109456	-0.345603	-0.722917	-0.846562	0.202325	-0.432128	0.350004
27	4	-0.279083	-2.19129	0.301661	2.63777	0.93012	0.722472	0.626607	0.921315	1.40139	-1.36672	0.503195

## Sheet: L Thal
Subject	Run	ExpReg	Int1	Int2	Int3	Int4	Int5	Int6	Int7	Int8	Int9	Int10
1	1	-0.00241401	1.28216	0.800945	1.27907	0.0674754	0.398025	0.974815	1.48645	-0.325863	1.81994	1.92084
1	2	-0.039413	1.73437	1.05797	1.06283	0.781891	0.880162	1.24023	0.87792	2.22713	0.0491121	0.380099
1	3	0.00579626	-0.372287	-0.551245	0.1672	0.0615456	0.326739	-0.0529527	0.876767	-0.903834	1.47939	-1.63897e-13
1	4	-0.202442	0.320288	2.08044	1.82255	1.21332	1.97211	1.44165	0.98723	3.90012	0.23016	2.54559
2	1	-0.0259315	2.0045	-0.883201	-0.606639	0.386962	0.583847	-0.421251	-1.01406	-0.418642	0.898966	1.37588
2	2	0.00285256	-0.842539	0.986918	0.835868	0.00333451	0.326011	-0.73706	0.180439	-1.7667	-0.286195	-0.680392
2	3	-0.164266	0.913705	-2.1122	-0.246172	1.62298	-0.568261	-0.959625	-0.815026	0.0530873	1.08642	-2.38062
2	4	-0.196637	-1.8253	0.485417	1.3536	0.353132	0.590454	-0.413855	0.224752	1.35056	0.899885	0.300117
3	1	0.14863	-0.325907	1.03168	0.658593	0.853311	0.993732	0.189268	0.664489	0.349439	0.38261	0.968291
3	2	0.0238007	0.387541	0.430383	0.535562	-0.106041	0.507049	0.0326225	0.155922	0.391665	-0.328555	1.38856
3	3	0.0276254	0.59237	0.367108	0.302812	-0.00963646	0.128029	0.507645	0.565561	0.469496	-0.421636	0.370437
3	4	0.108983	1.71666	1.19973	0.0580411	1.13644	0.588606	1.44282	-0.119614	0.126146	0.887915	0.887245
4	1	0.118011	0.244647	0.394793	-0.337555	-0.115343	-0.328273	-0.509685	0.259742	0.734073	-0.362606	-0.627566
4	2	0.196901	1.22868	0.273826	0.525177	0.383858	-0.0655808	0.184584	0.646676	0.161229	-0.350318	0.85959
4	3	-0.00243072	0.744409	0.61653	1.68755	0.0646217	1.08339	-0.118927	0.983945	0.965674	0.114601	2.11125
4	4	-0.566706	-0.191589	-0.247191	2.58306	0.427241	1.41585	1.52938	1.01041	1.31239	1.50605	2.67559
5	1	0.12767	-0.0975841	0.0932529	1.29201	-0.749995	1.12747	0.572492	2.1162	0.114833	1.51057	1.13642
5	2	0.106443	-1.45366	1.69922	0.70647	0.215818	2.34347	1.63975	1.03256	0.775653	0.969472	1.391
5	3	-0.246066	1.78869	0.648672	-0.301232	0.157765	1.53984	1.31272	0.71525	2.19356	0.280534	0.343236
5	4	-0.0708659	-0.864909	-0.884604	0.385388	-0.00576266	-0.122981	0.3789	0.939256	-0.361041	0.354609	1.08595
6	1	-0.229834	1.02342	0.0762826	0.498599	1.17559	0.613665	1.26579	1.25034	0.34965	0.447278	1.24997
6	2	-0.348941	1.08451	-0.619164	1.07138	-1.04124	-0.123049	0.422885	-0.370318	-0.147958	0.909696	0.692206
6	3	-0.147085	1.00673	1.11126	1.23166	1.96475	2.1977	0.730171	2.57619	1.57094	2.06803	1.45545
6	4	-0.218578	0.83868	0.511781	0.885444	0.94946	-0.187073	0.677077	0.360966	1.38891	0.691711	0.491792
7	1	-0.0743266	-0.305405	0.924547	-1.0553	0.562837	-0.978033	-0.192209	-0.16444	-0.148419	-0.386481	-0.542014
7	2	0.112341	-0.0517221	-0.875316	-0.576728	-0.98322	-1.24354	0.314337	-1.71057	-1.00735	-0.240757	-1.89715
7	3	0.142867	0.346061	-0.319254	1.27579	-0.740633	-0.247382	-0.283653	-1.23417	0.477774	-0.667949	-0.507911
7	4	0.0136894	1.06331	-0.454743	-0.180794	0.859295	-0.0401641	0.163508	0.128712	-0.924378	-0.76785	0.70991
8	1	-0.10616	-1.31906	-1.21288	0.162634	-0.421467	0.446434	-0.292503	0.412757	-0.500782	-0.0612811	-1.59149
8	2	-0.125516	0.778503	-0.0943276	-1.34905	-0.382155	-0.190056	-0.0191491	-0.159643	-0.401573	-0.129442	-0.969784
8	3	0.197419	-0.436513	-0.347169	-0.859137	-0.716218	-0.413517	-0.211248	0.130016	-0.535894	-0.289111	-0.799817
8	4	0.0617545	0.220857	-0.130978	0.26731	0.468528	-0.253321	0.39564	-0.136046	-0.0825863	0.288858	1.70706
9	1	-0.0345547	0.19587	0.34513	-0.300113	-0.0316597	-0.223405	0.0853373	0.102081	-0.0615799	-0.123395	0.199037
9	2	-0.129133	1.10343	-0.0553923	1.22272	-0.0214776	0.222794	0.841011	0.626497	0.319574	1.30412	0.0709476
9	3	-0.416215	1.37166	-0.0676066	0.0405626	0.397263	0.489913	0.9991	1.52638	0.913605	0.801266	0.702204
9	4	0.0302361	0.158754	0.864815	0.197438	0.185928	0.0247262	0.443228	0.541974	0.0547267	0.371582	-1.20859
10	1	0.107885	-1.01024	-0.555913	1.0854	-0.411828	-0.243104	-0.271634	-0.627415	0.933667	1.37815	-0.509366
10	2	0.249689	0.237325	1.77432	-0.154883	0.0546038	0.833136	0.162831	0.385168	0.575232	0.0475518	1.08542
10	3	-0.327629	-5.56619	0.596633	0.658444	-0.240262	0.185172	-0.449672	-0.862326	0.565652	-0.910278	-2.77076
10	4	0.360905	-1.72067	0.559472	0.464916	-0.740591	1.1171	0.7708	-0.280366	1.27083	0.476413	2.82472
11	1	-0.0156163	-0.156319	-0.35693	0.445181	0.672291	0.0487773	0.814385	1.31634	0.276946	-0.28947	-0.606831
11	2	0.0445086	3.40372	0.47703	1.24439	0.986976	0.272361	1.70885	0.771971	2.04339	-0.168957	-0.337957
11	3	-0.0861469	0.365314	0.433785	1.61059	-0.259387	1.04453	0.541098	0.299157	0.628001	1.26433	0.182953
11	4	-0.257276	-1.36119	-0.563641	0.684711	0.152288	0.461288	0.565191	0.919822	-0.265191	0.0803869	-1.00669
12	1	0.164222	3.39292	0.946864	1.28796	2.70981	1.32293	1.48307	1.03256	2.41133	1.98622	0.147892
12	2	-0.486462	2.03396	1.80328	1.32226	1.76234	1.24393	2.59265	1.38394	2.21213	2.40396	2.1851
12	3	-0.0860174	0.943409	1.37848	0.512449	1.38978	-0.0897269	1.85773	0.889007	0.989827	0.352882	0.874726
12	4	-0.12425	2.256	0.913941	1.72104	0.888241	0.975199	1.09077	1.73278	1.0732	2.08126	0.423992
13	1	0.287963	2.87276	1.58954	1.51199	1.12316	0.573157	-0.502081	-0.328769	-0.632791	-0.272058	2.80277
13	2	-0.13164	0.687913	2.23814	0.506983	-0.510393	1.70841	1.88096	-0.353099	1.20015	3.51331	-0.258443
13	3	0.313977	-0.4414	1.07829	1.09504	0.724853	1.37922	2.19698	0.539903	-0.233453	1.95717	2.40241
13	4	-0.360633	-2.4691	0.726413	0.431064	0.717723	0.726469	-0.327608	0.22315	-0.307614	0.634695	0.597888
14	1	-0.310017	-1.31851	-0.0273203	-0.200402	0.70685	0.543779	0.87373	0.021345	0.62374	0.0775149	1.10029
14	2	0.096787	1.41754	1.54023	0.93433	0.768611	0.995504	0.696398	-0.31212	1.83196	1.98963	1.31065
14	3	-0.109859	-1.31571	2.49967	0.514398	0.312463	0.253016	0.505563	0.110956	1.67334	1.62872	0.0926824
14	4	-0.0760635	0.459419	0.452548	1.09384	0.169608	0.730778	0.271882	0.684694	0.502766	-0.0680119	0.619185
15	1	-0.177783	1.21696	1.95509	0.334285	2.09829	2.1736	0.0729543	1.98989	1.1566	1.10688	0.258064
15	2	0.219555	2.90329	3.65515	1.62878	2.21004	0.732814	0.649443	1.02452	0.548659	1.74671	-0.0251051
15	3	0.349498	1.47022	2.59962	1.75768	0.279784	1.64559	2.53401	1.16445	1.2942	2.18639	3.1752
15	4	0.226965	-0.79389	1.53125	1.43016	2.22198	1.63341	1.79639	0.664773	1.07415	0.909196	0.213851
16	1	0.273476	0.410623	1.47248	0.91745	0.116449	1.08534	1.25973	1.54213	0.588888	1.92405	0.873957
16	2	0.105039	1.37699	0.366496	1.77721	0.61857	0.784989	1.13144	0.548308	0.974606	1.7981	1.96872
16	3	0.0715221	2.32624	1.0415	0.841645	2.15252	1.89957	1.42014	1.63261	0.562958	2.00596	0.473375
16	4	0.0478049	1.68895	0.214901	0.810405	2.4863	1.99027	1.31695	1.35108	1.65338	1.20917	0.936363
17	1	-0.0259063	-0.682047	-1.15747	0.00283043	-0.610753	0.200767	-0.1455	0.448563	-0.194969	-0.273159	-0.82327
17	2	-0.0476936	-0.355786	0.597722	0.325749	-0.206605	0.459225	-0.29837	0.423668	-0.367408	-0.0180612	-0.369142
17	3	0.0853495	-0.592927	-0.40535	0.660849	0.238965	0.509621	0.353289	0.4522	0.285849	-0.445278	0.687519
17	4	0.0614382	1.38913	1.58429	1.00924	0.261544	0.928161	0.893382	0.0963795	1.22375	0.53506	1.07792
18	1	-0.0164387	-0.585159	-0.866262	0.401867	-0.6043	1.7259	-0.127182	2.06105	0.892791	2.56942	0.755291
18	2	0.210411	3.37102	0.974977	1.37884	1.41765	1.30604	1.89584	1.0254	2.1303	0.185143	0.0726747
18	3	-0.00780478	0.831393	-0.834071	0.549074	0.635592	0.34392	0.32039	1.12885	1.03048	2.02779	1.30541
18	4	0.0490278	-1.19516	-0.126663	0.281828	0.778713	0.877581	-0.366652	0.618563	0.595178	0.203671	1.17027
19	1	0.0756174	0.131309	1.80253	0.50737	0.696301	-0.113603	0.692362	-0.144227	-0.445912	0.761803	-0.432779
19	2	-0.252821	-0.477767	1.85023	0.75045	-0.0635132	1.15009	-0.262423	0.834141	0.117389	0.625117	2.09805
19	3	0.112896	-1.33746	0.646137	0.143935	-0.569436	-0.161392	-0.421258	-0.517927	-0.892398	-0.960656	-0.640345
19	4	0.195531	-0.483292	-0.869229	-1.55848	0.091642	0.417073	-0.639122	-1.46353	-1.24105	-1.0488	1.66653
20	1	-0.0118143	1.14845	0.326562	0.699058	-0.0928253	1.33149	1.38204	0.760793	1.20043	1.39422	2.41761
20	2	0.323801	-0.942756	-1.32725	-1.47262	-0.861374	-0.851831	-1.85768	-1.50396	-0.739924	-1.41816	2.60296
20	3	0.1188	-1.12928	0.85271	-0.116883	0.517507	-0.244406	-0.169385	0.856838	-0.607392	-0.793732	-0.165471
20	4	-0.0845857	-2.54416	0.30904	-1.59544	-0.689734	-1.49794	-1.89462	-0.98469	-2.08522	-2.81623	-1.91141
21	1	0.201474	1.9652	-0.610302	0.446687	0.203707	0.0295743	0.631392	-0.0147457	0.485171	0.47885	1.67365
21	2	0.0175364	-0.130328	-1.48287	-0.431031	-0.657235	-0.80074	-1.33364	-0.59726	-0.636774	0.529096	0.491835
21	3	0.144138	1.33875	-0.146043	-0.689228	0.539215	0.686902	0.195846	0.52408	0.00693221	0.589444	-0.360485
21	4	-0.326048	1.35692	1.81798	0.850735	1.59409	1.98652	0.555472	0.60351	0.789163	0.171502	0.382423
22	1	0.0168308	1.88862	-0.330307	-1.21033	0.838858	1.47912	0.509761	2.19114	1.74231	1.28266	1.94384
22	2	-0.170345	-2.10397	3.45892	-0.00632981	3.18451	2.55163	0.981893	1.98759	0.81314	3.09148	-2.49598
22	3	0.746765	0.0424809	0.815596	-0.251829	1.02143	2.54149	-1.33441	0.769759	0.0300649	2.46685	-1.06142
22	4	0.0719597	-2.21933	1.42093	-1.06179	-1.18901	0.593121	0.986294	1.59651	-1.72433	2.53233	-0.446912
23	1	0.0380132	0.610136	1.15901	-0.462615	1.22338	-0.0236528	-0.0374179	0.355863	0.613231	0.215769	0.352447
23	2	0.0557792	0.806938	0.715802	1.15824	0.644731	1.07914	0.609212	-0.124222	0.661303	0.333669	1.45679
23	3	0.0333247	0.615402	0.706329	0.158961	0.315217	0.455804	-0.329802	1.36801	1.88277	0.763082	1.08994
23	4	0.0755302	1.29459	0.705725	1.16297	0.432408	1.44724	1.03953	0.538614	1.06923	1.06916	1.09486
24	1	-0.197325	1.1901	0.870462	1.28196	1.01353	0.977859	1.81609	0.319075	0.992895	0.357001	1.23542
24	2	-0.21148	2.64204	0.0905306	1.2553	2.65654	0.134045	1.63358	1.29401	1.37579	0.570914	0.605359
24	3	0.241348	2.09386	1.79891	1.00716	1.17688	0.886594	1.09331	1.04824	1.41689	1.20951	1.99119
24	4	-0.398215	3.59396	0.582283	1.68442	2.45323	2.28566	2.74128	2.03237	2.09189	2.76971	2.72737
25	1	0.12908	1.63991	0.194072	0.909158	0.389382	1.10096	0.656208	1.05443	2.32327	0.870771	-1.39607
25	2	-0.222441	-1.36774	0.37303	4.2669	0.739589	0.183336	1.81884	0.79203	0.653332	-0.179324	2.26072
25	3	0.536136	1.99938	2.12609	1.13101	-0.353108	0.654077	-0.60205	0.741597	0.909021	-0.0293266	0.800075
25	4	-0.0886387	2.34748	0.960699	1.91026	1.11884	2.05942	0.368177	1.89179	2.04927	0.575844	2.19105
26	1	0.000528244	-0.986587	-0.838281	0.649461	0.0214601	0.563314	0.389437	-0.0720885	0.104543	1.03307	0.641536
26	2	0.0827081	4.11103	1.88621	0.162397	0.0776243	0.556721	1.16421	0.751487	1.01219	1.15129	1.43519
26	3	-0.0901932	0.36856	-0.464751	0.00688553	0.266091	-0.663417	0.406315	0.345395	0.645137	-0.353122	0.953187
26	4	-0.122817	0.209842	-1.2778	-0.295736	-0.843354	0.972495	0.587047	-0.493159	-0.739733	0.293637	1.42116
27	1	-0.00567966	0.15004	-1.25676	1.87547	1.46851	0.668008	0.829707	1.15475	2.02355	2.01407	1.32527
27	2	-0.247876	3.01109	3.31725	3.06693	0.65438	0.254389	1.94003	2.82209	1.39838	3.28339	-0.976341
27	3	-0.215069	1.33101	1.48844	1.40594	0.904306	-0.305456	0.494818	0.903979	0.0518845	-0.138394	-0.22537
27	4	-0.214923	0.333872	0.484394	0.113508	-0.272214	-0.666439	0.686619	-0.202672	0.482326	-1.77095	0.553571

## Sheet: R SMarG
Subject	Run	ExpReg	Int1	Int2	Int3	Int4	Int5	Int6	Int7	Int8	Int9	Int10
1	1	-0.0232557	0.243055	0.618933	0.692746	0.245874	0.323409	0.0553741	0.0871585	-0.334201	1.40835	0.0558138
1	2	-0.102418	0.486554	0.119125	-0.412539	1.08447	-0.0165863	0.20345	0.77249	0.809479	0.948303	0.212852
1	3	0.234878	0.0346116	-0.246876	0.178852	-0.268131	-0.541552	0.261691	-0.987212	-0.0216355	-0.37885	-6.01359e-13
1	4	0.00762967	0.230344	1.96124	0.887697	0.161193	0.32281	0.199466	-0.100836	0.62267	0.758342	0.785392
2	1	-0.0276911	0.432584	-1.32895	0.31665	0.582933	0.037294	-0.0330581	0.995417	0.48634	0.274848	-0.289964
2	2	0.0792518	2.50389	3.5201	3.16218	4.68935	3.17269	1.83018	1.49351	0.785577	0.386259	3.78942
2	3	-0.285311	-0.0780358	1.30064	-0.117473	1.07361	0.676367	-1.25914	0.797519	0.166785	-0.3825	1.50748
2	4	-0.402413	2.68726	2.60337	1.26122	2.54932	1.99264	1.39207	-0.203815	2.35309	0.621733	0.680061
3	1	0.172179	3.78513	0.183277	0.0769311	0.75854	1.1816	0.902055	1.23942	0.32747	1.39031	2.12767
3	2	-0.0727655	0.922013	2.00334	1.69844	2.39904	1.45291	1.89548	1.9126	1.07068	3.03342	1.31389
3	3	-0.280787	0.227737	-0.684603	0.91452	2.54333	1.0979	1.26603	1.50996	0.379507	0.27772	-0.501123
3	4	-0.101984	5.73934	1.69962	1.35793	3.2316	1.66243	-0.121515	1.19839	-0.100934	2.11884	4.92086
4	1	0.394283	-0.935747	-1.32301	0.701173	0.422526	-0.76709	0.300619	0.0231219	0.188902	1.35321	1.14478
4	2	0.391311	0.984802	-0.561096	0.695636	0.315067	0.530971	-0.388003	-0.39995	0.694335	0.885143	0.775761
4	3	0.194637	-2.33204	0.161075	0.470514	-0.0117054	1.39563	-0.453091	-0.218091	-0.37822	0.776635	0.300069
4	4	-0.468967	-0.764938	-0.358977	1.2679	0.0397808	-0.499737	0.182875	0.45946	-0.193442	1.22301	1.89655
5	1	0.198171	2.57546	0.284183	0.424625	0.362842	0.936837	0.889942	-0.293981	1.23826	0.337739	2.09881
5	2	-0.161661	-3.26049	1.0476	-0.041746	-1.42407	0.986231	0.507255	-0.10803	-0.544216	0.404982	1.78195
5	3	-0.421207	2.52829	1.19071	0.0418621	1.4748	2.07972	0.0395769	0.286029	1.8428	0.23012	1.22968
5	4	-0.0252189	-0.350261	-0.772536	0.919456	0.110085	0.235322	0.823196	0.0206025	-0.873814	-0.0383941	-0.369726
6	1	-0.0718317	0.885849	-0.763393	0.149726	1.12202	0.495114	-0.363677	0.579596	-0.372164	0.0939778	2.42326
6	2	-0.0854406	0.101186	-0.567464	1.36869	0.144076	1.19798	0.217404	0.650643	0.999008	0.984146	1.20665
6	3	-0.204608	0.946053	-0.399581	1.78537	1.60357	1.29473	0.618567	2.13735	0.845264	0.221663	3.0177
6	4	0.294484	-1.34159	-1.52424	0.536392	0.910081	0.983835	-0.520129	0.461928	-0.0242833	-0.162008	-1.64521
7	1	0.0607775	-0.0179102	0.285648	-1.35441	-1.3583	-2.42762	-0.80523	-1.78638	-0.997099	-1.32927	-0.612153
7	2	0.662949	-2.72456	-1.11675	-0.366328	-1.49297	-0.341272	-0.480809	-0.883621	-1.90415	-0.863893	-0.827317
7	3	0.174509	-0.706747	0.802607	0.421764	-0.0302488	0.0822288	-0.538662	-0.753698	-1.56815	-0.916038	0.677921
7	4	0.235576	0.95928	-1.66232	-1.0224	0.964827	0.527918	0.702987	1.91813	1.04329	0.978382	-1.28106
8	1	-0.144514	-2.04513	-2.32021	-2.16242	-2.42908	-0.355646	-0.599471	-0.389877	-0.779615	-3.9841	-3.03898
8	2	-0.113469	0.422775	-0.0778188	-0.921679	-0.723005	-1.66903	-2.0823	-0.614063	-0.338636	-1.06411	4.47383
8	3	-0.19535	-2.64575	-3.3313	-0.513516	-1.48292	-1.23564	-2.12619	-1.49953	-1.63621	-1.44546	-2.65272
8	4	-0.513412	0.206365	-3.67858	0.137897	-0.356781	0.0505259	-1.01524	0.58981	-1.1396	-0.0342518	1.41967
9	1	-0.0735323	0.437405	-0.918849	-0.318543	-0.441891	-0.60989	-0.192424	0.106464	-0.943922	0.539155	-0.0866741
9	2	-0.46786	0.469885	-0.520952	0.0137644	-0.034491	-0.239552	0.615726	0.126915	0.890659	3.22134	1.8228
9	3	-0.0871643	2.35318	-0.500357	1.57501	1.57776	0.822882	0.588923	1.10622	2.15582	1.42582	-1.24861
9	4	-0.209872	-1.54516	1.57462	1.2369	0.358112	0.461888	1.40583	0.190586	0.466332	1.20287	2.09278
10	1	-0.0886012	-0.13486	-0.0444583	-0.411695	-0.80347	-1.49459	-1.38589	-1.66269	-1.06108	-0.6826	-0.457313
10	2	0.0366729	-4.1835	-1.9727	-3.75495	-1.98105	-2.97272	-3.51487	-1.58781	-2.1767	-3.1866	-5.09779
10	3	0.4706	-0.829905	-2.98421	-0.91822	-2.2095	-2.06069	-1.81426	-1.19315	-1.53181	-1.66959	-1.84677
10	4	0.372683	-0.19871	-0.875106	-1.86716	-2.10377	-0.00809175	-1.38266	-2.21923	0.355118	0.192172	0.28912
11	1	0.169113	0.555276	-1.21393	0.0552669	0.403963	-0.348785	-0.361978	-0.927223	-0.604983	-0.044056	1.02277
11	2	0.198705	0.543373	0.243141	0.368271	-0.88908	-0.15684	0.379505	-0.774733	0.569785	-1.46816	-0.863811
11	3	0.192533	0.473487	-0.638778	-1.28521	-1.46733	-1.37213	-1.38255	-1.94504	-1.70377	-1.85702	-0.0204739
11	4	-0.307242	-1.65293	-2.43819	-0.520417	-1.89672	-0.0623774	-1.42815	-0.889445	-0.965039	-1.86477	-1.48347
12	1	0.000963124	0.219034	1.52759	0.611052	0.654454	0.644876	0.929831	0.0612747	0.655996	0.234585	0.0948705
12	2	0.0349207	0.042724	1.1688	1.05253	0.641113	-0.090195	1.1472	0.330169	1.92253	1.44848	1.18005
12	3	0.405436	1.91488	1.17074	0.0398829	0.671394	-0.609327	0.941228	0.563479	1.52123	0.402829	0.856285
12	4	0.349645	1.29463	1.35168	1.14811	-0.985974	-0.455574	0.266776	-0.560058	0.357621	0.77714	1.31182
13	1	0.0138939	3.04257	1.67517	0.887156	-0.289286	1.27787	1.35915	0.352249	0.573831	1.67314	-0.648642
13	2	-0.314678	-2.57104	1.12743	-0.888589	-0.138705	0.570041	-0.242398	-0.561432	-0.072159	-1.12535	-1.42398
13	3	0.0569344	-2.54031	-2.69817	-0.168966	-1.06243	-0.441063	-0.153616	-1.92362	-2.1411	1.96292	-2.04832
13	4	-0.186936	-3.258	1.08238	-0.468508	-1.20983	0.874966	0.0930754	-0.880178	-0.995895	0.00571651	-0.761702
14	1	-0.323805	-3.10658	-0.127542	0.955191	0.90701	0.386487	0.47161	1.87143	-1.99993	0.961743	-1.17267
14	2	0.0724051	1.13427	0.615373	1.14944	-0.686424	-0.669208	-0.813832	0.351727	-0.314883	-0.211871	0.281623
14	3	-0.0783587	0.413329	-2.78133	-0.209617	1.12817	0.0751354	-1.82439	-0.535326	0.412806	-0.683455	-0.184463
14	4	-0.249865	0.683787	0.722175	1.43682	-0.206546	-0.0866915	-1.16498	1.6562	0.218003	1.16273	1.16615
15	1	0.15306	1.12525	2.85284	2.3341	2.1657	2.00765	1.93398	1.99556	2.65356	2.63189	2.8533
15	2	-0.0169295	0.124844	3.36182	1.68643	2.34125	0.0606407	1.08142	1.40942	1.91664	1.61531	1.57221
15	3	0.281929	1.66456	1.24071	1.20403	-0.212123	1.57447	2.06838	-0.00729705	1.11982	2.06615	2.03966
15	4	0.36124	1.79066	1.09549	-0.626629	3.59825	2.34619	1.91262	1.60907	2.12934	2.49773	2.78755
16	1	0.30263	1.70064	2.04746	0.683167	0.706439	0.187377	-0.290495	0.665933	1.81322	-1.09383	0.766916
16	2	-0.000443957	-1.30201	-0.432617	-1.03651	-0.620602	-0.997237	-0.444611	-1.25613	1.58974	0.606092	0.125024
16	3	0.28893	0.375267	0.140048	1.45349	-0.372318	2.27942	0.568544	1.94415	0.60296	0.661795	3.29054
16	4	0.0106137	0.748364	1.93196	-0.510924	2.39639	1.81523	1.32705	-2.21537	-0.189886	0.720216	1.30085
17	1	0.0123576	-0.459666	-1.21137	-0.606375	-2.93837	-1.6107	-1.81435	-0.822551	-0.583711	0.436028	-0.829708
17	2	-0.091902	-1.41372	0.984038	0.41627	-0.125154	-0.477685	0.663002	0.148677	0.11979	0.969675	-0.112289
17	3	0.238868	-0.443849	-0.97714	-1.01907	-0.0330715	-1.72818	-0.132139	-0.900771	0.54774	0.222999	0.905692
17	4	0.115466	-0.703605	1.31605	1.77505	0.525928	0.402589	0.0373702	-0.394565	-0.168485	-0.55757	1.40592
18	1	-0.0938174	-0.2201	0.769726	1.575	-0.0400608	1.41547	-0.0181917	0.665087	0.125653	2.38598	1.42869
18	2	0.504105	1.69562	-1.44021	-0.656089	1.6542	-0.426314	0.0372765	-0.0407568	1.99249	-1.68273	-0.44317
18	3	0.240474	-0.768322	1.63224	-0.189703	-0.336753	0.438149	0.651557	0.25185	0.672916	0.508262	2.82339
18	4	-0.040442	-0.441838	0.100955	0.331409	-0.914067	1.17876	-0.506579	-0.777068	-1.0254	-3.43281	0.359876
19	1	0.31251	-0.54902	0.801686	0.514042	1.9554	0.488307	1.37571	1.376	0.0372552	0.441563	-2.26829
19	2	0.00153422	0.312125	2.36784	-0.534868	2.78508	0.119731	1.50886	0.138825	-1.64559	-0.789464	-0.226406
19	3	-0.20592	3.62944	1.24491	0.715245	-0.291686	-0.409057	0.54999	0.441528	-0.436155	-1.25863	0.73307
19	4	-0.0691809	-0.17829	0.435157	1.47137	-0.707528	-0.776491	0.259286	0.763333	1.84916	-2.63521	-2.74338
20	1	-0.152022	1.11016	2.98825	1.89885	0.631988	2.22565	3.19908	1.25123	1.58932	3.30343	2.27428
20	2	0.170478	0.109838	-0.900198	-0.675752	1.35163	-0.0387891	-0.486424	-0.0330922	0.788819	-0.633729	1.34955
20	3	0.0859632	-0.994521	1.48965	-1.18936	0.817467	0.997972	-0.656359	-1.29218	-1.62024	-0.824031	-0.877337
20	4	-0.0367965	-3.36112	-2.16706	-3.6093	-2.12425	-2.16163	-2.42261	-1.14774	-3.16671	-1.04611	-1.78441
21	1	0.736906	0.652769	-2.14643	0.274601	-0.175131	-2.57834	-0.982541	-1.35405	-1.21389	-1.11082	1.57625
21	2	0.226237	3.14235	1.3977	1.87035	1.57817	-0.465792	-0.516574	0.211602	0.895224	-1.14131	0.149657
21	3	0.352474	-3.73667	0.492735	-0.0725332	-1.12868	-1.35687	-3.23397	0.415426	-2.14821	0.53772	-4.81471
21	4	0.0200972	-1.37564	1.00059	-3.38055	-1.76468	-1.65424	0.742749	-2.82795	-4.35837	-1.05375	-2.16758
22	1	-0.0351702	2.38889	1.76867	0.893138	1.02667	0.907142	1.7305	1.94641	1.81809	2.52014	2.48921
22	2	-0.722112	2.32017	1.63728	0.699458	0.992859	2.14322	-0.153251	0.0161958	0.971681	2.16199	0.572551
22	3	0.800585	0.0168007	0.237389	-0.203447	1.26485	0.931997	0.333634	-1.42116	0.458676	1.84126	-1.72419
22	4	-0.18218	0.921171	0.214211	-0.549817	1.74762	1.20223	0.897934	-0.794694	0.456432	1.75232	0.931984
23	1	0.0599929	1.87227	2.0146	0.174128	0.168712	0.07891	0.957349	0.805735	0.599647	-0.706225	1.23149
23	2	-0.10207	1.74705	1.67931	1.54337	-0.121154	2.09206	1.20817	1.37543	1.99913	2.70981	1.2756
23	3	0.101607	2.60547	1.70873	1.53997	2.242	1.5288	0.757244	2.50897	1.98459	2.23444	1.66401
23	4	0.0684433	0.95753	0.561212	0.793604	1.92251	1.11595	1.48948	1.18372	1.28552	1.74909	2.56458
24	1	-0.415469	2.01145	1.41731	-0.823713	0.525182	0.428069	1.385	0.34832	0.169332	-0.479452	-0.272995
24	2	-0.0431077	2.76078	-0.779706	1.48084	1.477	0.15021	2.54795	-0.144678	-0.52723	1.05571	1.03006
24	3	0.163213	1.82234	0.309429	-1.3559	-0.701699	1.19623	0.164935	1.36576	0.0411755	-0.232348	2.47478
24	4	0.268939	0.497609	2.60213	-0.372258	1.9154	0.517434	1.39601	0.555786	1.0133	1.72874	-1.27198
25	1	-0.0235141	0.12494	-1.69309	-0.666016	-2.10859	-2.91063	-0.823299	-1.03066	-2.24121	-2.77133	0.089168
25	2	-0.0403571	0.305661	1.39247	-1.43439	-3.13734	-0.992559	-2.81758	-2.10915	-1.7486	-0.8358	-0.651605
25	3	-0.262228	-2.78477	-4.13705	-0.516669	-1.95114	-0.348971	-1.53405	-2.83624	-0.823012	0.272598	-1.09921
25	4	-0.323598	0.365145	-0.808922	-2.28258	-0.987757	-1.29926	-2.01306	-1.77794	-1.44631	-1.22717	0.933429
26	1	-0.287108	0.340567	-0.43163	-0.704712	-1.09676	-0.375114	0.391232	-2.88615	0.991821	-1.96046	-0.893614
26	2	-0.558597	1.44307	2.47092	2.48646	1.43943	0.703202	0.770996	1.63022	0.692468	1.83822	2.25159
26	3	-0.469576	-0.93394	1.63546	0.532093	-1.68255	-0.021626	-1.16285	-0.528451	0.644763	0.582718	1.58873
26	4	-0.180308	1.22058	1.34844	1.08077	0.164444	0.63238	3.37382	1.4265	1.38985	-0.0785811	0.603752
27	1	0.281749	-1.6335	-2.14022	0.597675	0.599681	-0.721511	-0.0254696	1.06665	-0.427787	1.20631	0.647998
27	2	-0.0912099	1.03812	0.928686	1.14246	1.027	-0.151182	-1.14719	1.75801	1.25334	1.75431	2.70876
27	3	0.323798	0.734457	1.37587	0.579543	0.670267	0.729895	0.810613	0.597325	-0.0757421	0.87628	-1.50082
27	4	0.294782	2.29912	-0.164151	1.69083	0.143431	0.684765	2.37257	0.299443	3.61703	0.952259	0.475702
